# Supplementary material for: Identification of a novel oxidative stress-related prognostic model in lung adenocarcinoma
Source: Front Pharmacol. 2022 Nov 18;13:1030062. doi: 10.3389/fphar.2022.1030062 (PMC9715759; doi:10.3389/fphar.2022.1030062)
Supplement: Supplementary file 2 [file DataSheet1.CSV]

	risk	B cells naive	B cells memory	Plasma cells	T cells CD8	T cells CD4 memory resting	T cells CD4 memory activated	T cells follicular helper	T cells regulatory (Tregs)	T cells gamma delta	NK cells resting	NK cells activated	Monocytes	Macrophages M0	Macrophages M1	Macrophages M2	Dendritic cells resting	Dendritic cells activated	Mast cells resting	Mast cells activated	Eosinophils	Neutrophils
TCGA.62.A46Y.01A	low	0.047654928	0	0.029833984	0.09685093	0.08365995	0	0.037816765	0.025279786	0	0	0.022575677	0.059944746	0.082856612	0.071836165	0.166000852	0.201128217	0	0.072567031	0	0	0.001994356
TCGA.55.7903.01A	high	0.076969245	0	0.019583919	0.172716468	0.025179194	0.059174194	0.018000084	0.053194614	0	0.064051109	0	0.019093046	0.159146651	0.126418171	0.100770589	0.055727924	0.025910242	0.02231034	0.001038193	0	0.000716019
TCGA.97.8179.01A	low	0.029688759	0	0.005852882	0.070200933	0.053519788	0	0.058722071	0.047620516	0	0	0.039938584	0.027138631	0.198093309	0.04312132	0.178142246	0.111050228	0.01960087	0.074553794	0	0.038174058	0.004582011
TCGA.64.5774.01A	high	0.075996983	0	0.23930063	0.043583544	0.171370563	0	0.049028811	0.103187579	0	0	0.010722074	0	0.149334099	6.41E-05	0.100689639	0	0.008031025	0	0.037631863	0	0.011059139
TCGA.55.8092.01A	low	0	0.028604432	0.412462194	0.203865211	0	0.039731899	0.008303813	0.066962143	0	0	0.009084487	0	0.043711936	0.099387427	0.070597309	0	0	0.017289147	0	0	0
TCGA.55.6982.01A	high	0.016436108	0	0.133687952	0.001129619	0.038202443	0.012271244	0	0.038361634	0.007735282	0.006107922	0	0	0.294391482	0.185598829	0.187974863	0.06562897	0.009675378	0	0	0	0.002798274
TCGA.50.8457.01A	low	0	0.059305262	0.234019438	0.109721045	0.148748452	0	0	0.049404086	0.028199553	0	0.022494134	0.043511898	0.033056187	0.061306912	0.084254933	0.055989613	0	0.069988486	0	0	0
TCGA.69.7974.01A	high	0.011880653	0	0.021303395	0.081332382	0.151727514	0.045789505	0.026415572	0	0	0	0.032675556	0.002527528	0.071427431	0.056200812	0.272015531	0.121909958	0.023442828	0.061603032	0	0	0.019748305
TCGA.69.8453.01A	low	0.015215679	0.005038171	0	0.057399529	0.132006649	0	0.038438487	0.010160831	0.001333937	0	0.015009847	0.005269168	0.336912448	0.079389248	0.193756374	0.057815377	0	0.047361591	0	0	0.004892664
TCGA.55.8097.01A	low	0.005003611	0.036566303	0.081012435	0.055749949	0.215330326	0.006866454	0.01195171	0.052663528	0	0	0.024410545	0.018053431	0.020914363	0.030175462	0.168083931	0.142373594	0.01846405	0.111614994	0	0	0.000765313
TCGA.05.4396.01A	low	0.031546226	0	0.096505222	0.054815097	0.218256903	0.028472254	0.029435889	0.035999022	0	0.002502928	0.010663089	0	0.131234802	0.081267188	0.204286239	0.016075912	0.013255955	0.033202434	0	0	0.012480841
TCGA.44.3396.01A	low	0.020211553	0	0.149581103	0.027838536	0.144165835	0.030303785	0	0.015522717	0.041447729	0.021526104	0	0	0.224479623	0.109564376	0.138374657	0.024807624	0	0.003475115	0.0174525	0	0.031248745
TCGA.05.5429.01A	low	0.038140714	0	0.13767509	0.023139936	0.276481826	0	0.001838762	0.046337242	0.028334739	0	0.013258001	0.000974256	0.059054826	0.041048307	0.196914102	0.048580535	0.006303917	0.048477898	0.008827494	0	0.024612354
TCGA.97.7546.01A	low	0.042875365	0	0.079529452	0.078487439	0.339477947	0.017094223	0	0.006128927	0	0.008238773	0.003172899	0.036609681	0.04192337	0.041871793	0.131643255	0.050981328	0.02476977	0.091772705	0	0	0.005423074
TCGA.NJ.A4YP.01A	low	0	0	0.104915208	0.111568048	0.102639947	0.015825053	0.032021208	0.035608725	0	0	0.076646173	0	0.205733137	0.078030819	0.16298061	0	0.04802922	0	0.012730396	0	0.013271456
TCGA.05.4420.01A	low	0.066811753	0	0.213466066	0.045600337	0.188055171	0	0	0.027577513	0	0	0.016144375	0.003308088	0.030989022	0.016260467	0.185620976	0	0.003177675	0	0.024662212	0	0.178326344
TCGA.95.7562.01A	high	0.007608107	0	0.099027808	0.007965144	0.163889539	0.009457284	0.029977688	0.014075191	0.001302354	0.026734503	0	0	0.242229549	0.126310458	0.215469496	0.026601454	0	0.002371827	0.023260273	0	0.003719324
TCGA.55.1596.01A	low	0.064307739	0	0.099929327	0.008846923	0.109914436	0.006354373	0.015988185	0.04663473	0.029560984	0.012582207	0	0	0.262392121	0.132399656	0.152084409	0	0.041869909	0.006287174	0.010847825	0	0
TCGA.78.8662.01A	high	0.082251868	0	0.030877648	0.125612473	0.179236125	0	0.117032013	0.021167432	0	0	0.026825337	0.007613191	0.144368092	0.117398965	0.121975112	0.020871843	0	4.57E-05	0.004724173	0	0
TCGA.97.A4M6.01A	low	0.010331499	0.033284701	0.000896996	0.048885279	0.23103161	0	0.023734799	0.071694522	0	0	0.023607937	0.002313311	0.122138907	0.108055583	0.127485698	0.080875004	0.02156063	0.074770756	0	0	0.01933277
TCGA.62.8399.01A	low	0.017904216	0	0.086096432	0	0.271027471	0.04265709	0.027508671	0.001928822	0.049606266	0	0.023751727	0.074193771	0	0.033591474	0.117723808	0	0.105291836	0.093496878	0	0.024702801	0.030518736
TCGA.55.8514.01A	low	0.010008892	0.011877787	0.064464141	0.02893633	0.140564376	0	0.05217335	0.037436176	0	0	0.014637249	0.117169675	0.126940876	0.047437466	0.223434752	0.000635065	0.066865954	0.057417911	0	0	0
TCGA.44.2657.01A	low	0.092717806	0	0.223448003	0.18828424	0	0.037586009	0.044679603	0.046045303	0.023885986	0	0.022676015	0	0.056839117	0.054581323	0.107054373	0.02853385	0.005664145	0.062747791	0	0	0.005256437
TCGA.44.6777.01A	high	0.007921453	0	0.112450998	0.012696154	0.07625775	0	0	0.034877733	0	0	0.02805095	0.017048946	0.216336309	0.047464538	0.242861056	0.106336263	0	0.083521149	0	0	0.014176701
TCGA.55.A490.01A	high	0	0.001699592	0.106033825	0.072088266	0.118835643	0	0	0.133267815	0	0	0	0.036987115	0.205840291	0.031553479	0.189763077	0.096532972	0.000522416	0.00576003	0	0	0.00111548
TCGA.75.6212.01A	high	0.096325988	0	0.08657716	0.021007059	0.132194579	0	0.006614123	0.037129128	0	0	0.012313355	1.02E-05	0.036368444	0.010145316	0.171611356	0.227378543	0.016817444	0.128029257	0	0	0.017478093
TCGA.71.6725.01A	low	0	0.013678362	0.110514817	0	0.058427857	0	0.014100529	0.00788323	0	0	0.018778666	0.17762853	0.059019083	0.022913048	0.301476896	0.06038668	0.089988757	0.029218251	0	0.027184279	0.008801016
TCGA.73.4676.01A	high	0.012228219	0	0.016248218	0.019071234	0.1390189	0.013523529	0.001781386	0.005737308	0	0	0	0.062500673	0.184702484	0	0.332767573	0	0.061199905	0.123970262	0	0	0.027250311
TCGA.78.8655.01A	high	0.021414777	0	0.017435115	0.110504022	0.082212331	0.008621406	0.008576268	0.045499563	0	0	0.018958997	0.010787664	0.307761926	0.077976815	0.179534011	0.026983149	0	0.083307531	0	0	0.000426425
TCGA.35.3615.01A	low	0.011556375	0	0.110193253	0.02224344	0.161033262	0.005731578	0.036680335	0.006697974	0	0	0.004493286	0	0.170580731	0.040780401	0.297192374	0.006172744	0.032211041	0.091250383	0	0	0.003182822
TCGA.80.5608.01A	high	0.005711915	0	0.050571619	0.146274376	0.170338877	0.00810826	0.013376167	0.059250658	0	0.058767163	0.012745528	0	0.085882902	0.081021023	0.132805811	0.038935155	0.037790581	0.050056994	0	0	0.04836297
TCGA.55.6971.01A	high	0	0.028481843	0.142624871	0.163321046	0.085502575	0.005995022	0.005402795	0.068087499	0	0	0.044715674	0.009308286	0.201560573	0.10594182	0.072567468	0.002598084	0	0.058220729	0	0	0.005671716
TCGA.93.A4JQ.01A	low	0.065679662	0.080065182	0.021488563	0.058318281	0.278002419	0.015234719	0.039332279	0.053860191	0	0	0.012786275	0	0.184528141	0.093951128	0.073406759	0.002313136	0.00485172	0.016181546	0	0	0
TCGA.05.4430.01A	low	0.024532556	0	0.037400981	0.057434319	0.038909118	0.035135371	0.020367107	0.028288742	0.007852078	0	0.00864697	0	0.228440516	0.072034978	0.184234881	0.114614309	0.040965477	0.087717259	0	0	0.013425338
TCGA.86.7711.01A	high	0.002987531	0	0.050240689	0.004685943	0.195613304	0	0	0	0	0.074963954	0	0.003710047	0.344770226	0.03899236	0.131377784	0	0	0	0.11907044	0	0.033587723
TCGA.MP.A4TK.01A	low	0.010462285	0	0.158781791	0.038791906	0.117209408	0.016928268	0	0.037346086	0	0.016048638	0	0	0.318276057	0.06892732	0.178945511	0.027870898	0	0.007554337	0	0	0.002857495
TCGA.55.8299.01A	high	0.028511611	0	0	0.205129278	0	0.019601275	0.035105638	0.048605557	0	0.060968133	0.020676493	0.017913556	0.04034406	0.104093923	0.089502572	0	0.252131255	0.074613214	0	0	0.002803435
TCGA.49.4514.01A	high	0.057842584	0	0.092695804	0.181282959	0.061364905	0.062536778	0.04010604	0.083269705	0	0	0.03704151	0.00952061	0.076569003	0.088061128	0.093418421	0	0.06051099	0.055779563	0	0	0
TCGA.38.4632.01A	high	0.035188298	0	0	0	0.132602524	0.070660893	0.008139739	0.021075731	0.059312964	0.009737143	0	0.012154303	0	0.065067515	0.255840905	0.213069901	0.05145728	0.05587114	0	0	0.009821665
TCGA.38.A44F.01A	low	0.057966856	0.026517438	0.124763417	0.042767752	0.126069129	0	0.046697532	0.061643708	0	0	0.018029562	0.008072548	0.097060629	0.131372701	0.094637055	0.090067874	0.00167432	0.065032789	0	0	0.00762669
TCGA.78.7535.01A	high	0	0.030118521	0.026994981	0.047070364	0.086408604	0	0	0.017657261	0	0.015530437	0.018480714	0.01952123	0.311543536	0.013085749	0.211020894	0.194537944	0	0.008029767	0	0	0
TCGA.69.8255.01A	high	0.035170413	0	0.090171861	0.32301982	0	0.170865553	0.032340456	0.002403631	0.029001838	0	0.058517052	0.001964794	0.037196769	0.069542708	0.112220434	0.002156836	0	0.035427836	0	0	0
TCGA.MP.A4TA.01A	high	0.030225349	0	0.098054116	0.140279145	0.13367727	0.012005618	0.068541206	0.053278651	0	0.030372952	0.014755074	0.010141546	0.146668844	0.090040411	0.117511788	0	0.02963481	0.024813219	0	0	0
TCGA.55.A48Y.01A	high	0.024231694	0	0.163814828	0.052562226	0.086953199	0	0.00685834	0.063319977	0.016243537	0	0.023735188	0	0.3753148	0.049396989	0.082651756	0	0.008303233	0.031738384	0	0	0.01487585
TCGA.53.7626.01A	low	0.031022612	0	0.090460686	0.03633789	0.289186758	0	0.045334792	0.023266437	0.011635855	0.021766282	0	0.020684577	0.084050162	0.076176688	0.158175229	0.027441886	0.00756349	0.027142902	0.031880487	0	0.017873266
TCGA.50.5941.01A	high	0.032238364	0	0.043505818	0.153251583	0.065959942	0	0.065697523	0.061280592	0	0	0.054727378	0.00620213	0.140197852	0.147392777	0.128768021	0.031703176	0	0.062673134	0	0	0.00640171
TCGA.64.5775.01A	high	0.006190266	0	0.007229202	0.070176387	0.219956193	0	0	0.026457214	0	0	0.035283536	0.016391885	0.273936522	0.033752048	0.257160446	0	0	0	0.043664746	0	0.009801556
TCGA.05.4422.01A	low	0.016694075	0.001271738	0.223187911	0.261628584	0.081535705	0.013999124	0.050637983	0.047217332	0	0	0.017872319	0.040158085	0.046122575	0.055564719	0.123844129	0.016671916	0	0.003593806	0	0	0
TCGA.86.A4D0.01A	high	0.081574167	0	0.114999752	0.07953199	0.162804171	0.094797769	0.056770819	0.009677183	0	0	0.04537923	0.005610054	0.023000393	0.055937738	0.138966066	0.101045986	0.004392302	0.025512381	0	0	0
TCGA.49.4494.01A	high	0.02670252	0	0.032856996	0.051140816	0.047971234	0.023825119	0.057081983	0.021689267	0.04004941	0	0.041328324	0.002025626	0.148630906	0.093646454	0.212623963	0.105451608	0.024342364	0.07063341	0	0	0
TCGA.55.8619.01A	low	0.041081191	0.032571269	0.069593363	0.125141202	0.132052326	0	0.029914424	0.041985984	0	0	0.020325405	0.004602864	0.117747715	0.040459894	0.21009942	0.041431859	0.001318881	0.054621645	0	0	0.037052557
TCGA.86.8280.01A	low	0.009421221	0	0.07430659	0.04919735	0.210396365	0	0.038317781	0.032626121	0	0	0.04130265	0	0.142952066	0.09932958	0.120512782	0.071377026	0	0.107513676	0	0	0.002746793
TCGA.86.7701.01A	high	0.022044376	0	0.216270506	0.045046496	0.221684739	0.085418536	0.035944842	0.021605926	0.05413925	0.02230911	0	0	0.046888668	0.044183794	0.093352354	0.033559867	0.021345801	0.028801593	0	0	0.007404139
TCGA.55.7570.01A	high	0	0	0.449211519	0.083957722	0.060311777	0.007302781	0.05206426	0.030892102	0	0	0.051032975	0.010009664	0.077434902	0.044043381	0.081946281	0.034098411	0.000221856	0.017277299	0	0.000195069	0
TCGA.97.7941.01A	low	0.038836341	0.023480228	0	0.023816589	0.123978535	0.00867438	0.021372475	0.086352933	0	0.027260997	0	0.012024837	0.061401405	0.056013976	0.293393247	0.069055501	0.001758835	0.151439608	0	0	0.001140115
TCGA.50.5044.01A	high	0	0	0.055447701	0.147831603	0.035587939	0.071709718	0.010291701	0.073603693	0	0	0.073788305	0.006798491	0.080393649	0.052274611	0.182792141	0.06819219	0.041145663	0.098131755	0	0.000526184	0.001484657
TCGA.44.6775.01A	low	0	0	0.035771457	0.000482407	0.0623163	0.005672629	0	0.044963262	0	0	0.016577272	0.016513259	0.367390731	0.030815559	0.176056176	0.16250611	0.01116803	0.059624994	0	0.005562463	0.004579349
TCGA.62.A46O.01A	high	0.147639891	0	0.298485719	0.02938276	0.017915494	0.081611833	0.028473346	0.014812501	0	0.018718579	0.023376243	0	0.136026098	0.007702839	0.057742523	0	0.078376705	0.059735468	0	0	0
TCGA.78.7220.01A	high	0.031539313	0	0.019374085	0.172789964	0.114926918	0.067823241	0.121903843	0	0	0	0.028841415	0.009074329	0.125117021	0.068322564	0.156334713	0.0213055	0	0.056345111	0	0	0.006301983
TCGA.55.6975.01A	high	0.046094214	0	0.26370528	0	0.160291655	0	0.028157683	0.018110947	0.014874227	0	0.045488746	0.004020535	0.096533303	0	0.125973942	0	0.151399314	0.035552651	0	0	0.009797505
TCGA.55.6981.01A	high	0.054542938	0.008818455	0.066109503	0.005717848	0.154500854	0.006101676	0.014111756	0.028309467	0	0	0.014337943	0.016581937	0.189469679	0	0.095607503	0.154261341	0.091084807	0.093526864	0	0	0.00691743
TCGA.55.8507.01A	low	0	0	0.044516801	0.061598658	0.086750305	0	0.05597575	0.000793588	0	0	0.046908514	0.010124269	0.348092469	0.041824663	0.197259703	0	0.048777903	0.01258051	0.020750081	0	0.024046788
TCGA.86.8056.01A	low	0.005803461	0.013091517	0.029936704	0.05568394	0.205160808	0.021468318	0	0.013601027	0	0	0.015680689	0.061674843	0.114102822	0.05136284	0.234191366	0.073809325	0.008770615	0.076541402	0	0.012215824	0.0069045
TCGA.49.AAR3.01A	high	0.024735439	0	0.069037971	0.173870938	0.01733559	0.090872031	0.026556911	0.035326169	0.001086538	0	0.032986294	0	0.212024415	0.088232682	0.168935627	0.01583052	0	0.038860327	0	0.004308548	0
TCGA.75.5146.01A	low	0.012477228	0.031292371	0.18649643	0.074632737	0.260430426	0.015108502	0.045917336	0.024059797	0	0	0	0.011459563	0	0.04693776	0.195315812	0.021455405	0.02243854	0.051978094	0	0	0
TCGA.78.7542.01A	high	0.01798575	0	0.019638513	0.042314766	0.096977868	0.09673572	0.072925804	0.010493202	0	0.00720499	0.019201102	0	0.103139743	0.178499838	0.093424172	0.056424163	0.118716821	0.066317549	0	0	0
TCGA.49.4512.01A	high	0	0.041049622	0.022092562	0.006150986	0.134305713	0	0.001636872	0.037957095	0	0	0.014270213	0.036506943	0.151421436	0.013870649	0.31467469	0.089600482	0.052236981	0.084225756	0	0	0
TCGA.44.6776.01A	low	0.028744661	0	0.127052638	0.060202988	0.234308984	0	0.039861484	0	0	0	0.076528029	0.038134108	0	0.024520468	0.103843807	0.101166802	0.059757544	0.099861133	0	0	0.006017354
TCGA.78.7162.01A	low	0.014597444	0.020640608	0.061257185	0.130341665	0.254148966	0	0.02573605	0.00124397	0.014310779	0	0.021798182	0	0.053734908	0.066086091	0.152795175	0.043023036	0.044597634	0.095688308	0	0	0
TCGA.73.4658.01A	low	0.013191306	0	0.005946335	0.039771194	0.11766807	0.075292139	0.031825013	0.012890176	0.039354297	0	0	0.013256182	0	0.084320445	0.201550159	0.288741015	0	0.057182373	0	0.007019082	0.011992217
TCGA.44.7667.01A	high	0.00166703	0	0.127278975	0.046542865	0.061002754	0.053900681	0	0.018398679	0	0	0.064532644	0	0.404758093	0.078034064	0.132675193	0.00327769	0	0	0	0	0.007931332
TCGA.67.6215.01A	high	0.005644141	0	0	0.052172482	0.17383228	0	0	0.022739108	0	0	0.018606808	0.029226239	0.100698511	0.013853305	0.211253053	0.164760509	0.026406058	0.1740839	0	0	0.006723607
TCGA.73.7499.01A	low	0.016817618	0	0.100581619	0.233963432	0	0.083267272	0.034573881	0.069845748	0.022645006	0	0	0	0.084111147	0.160513836	0.089809036	0.059233858	0	0.044637547	0	0	0
TCGA.44.2666.01A	low	0.022319041	0	0.131742	0.081336558	0.12714187	0	0.014786072	0	0	0	0.04580878	0.003501057	0.047402327	0.002008353	0.067235434	0.063678878	0.05675888	0.262201054	0	0.068667582	0.005412114
TCGA.97.A4M2.01A	low	0	0.024950904	0.059590108	0.102958494	0.074648603	0	0.051059201	0.027598454	0	0	0.039465644	0.016679745	0.219900424	0.046139336	0.170767719	0.063775488	0.004693349	0.08990917	0	0	0.00786336
TCGA.MP.A5C7.01A	low	0.004549297	0	0.071039549	0.025491286	0.286889526	0	0.053566462	0.010142052	0	0.032834878	0.047055244	0.021153831	0.005355957	0.061437984	0.192413983	0.089359982	0.040597543	0.058112426	0	0	0
TCGA.97.7937.01A	high	0.047892626	0	0.078537988	0.050280035	0.064955989	0	0.007704501	0.054616474	0.019254727	0	0	0	0.346757747	0.054582617	0.161509937	0.039053746	0	0.068050974	2.86E-06	0	0.006799774
TCGA.64.1678.01A	high	0.006254828	0	0.411552808	0.026729577	0.137012039	0.091512573	0.021561474	0.034752352	0.032953804	0	0.028736712	0	0.034343349	0.009179328	0.094706907	0.014958438	0.017778808	0.026193887	0	0	0.011773113
TCGA.55.8089.01A	high	0.014089176	0	0.030897466	0.194866315	0.000926664	0.077459889	0.021123269	0.011880241	0.016352853	0.046476166	0.038712872	0.00118904	0.117417301	0.185888634	0.13363154	0.014758615	0.006881508	0.087448451	0	0	0
TCGA.44.6774.01A	low	0.00343359	0	0.102938417	0.004536906	0.137677128	0.010108956	0	0.046996881	0	0.007646967	0	0.022764137	0.308052262	0.069003338	0.226161304	0.016022887	0	0.025624199	0	0	0.019033028
TCGA.86.7713.01A	high	0.0653847	0	0.191768112	0.040915836	0.17066023	0.037622262	0.037281111	0.021345315	0	0.012322727	0.001775047	0.025330837	0.077308325	0.084134739	0.149544571	0	0.057641775	0.023977445	0	0	0.002986967
TCGA.44.8117.01A	high	0.044201118	0	0.03510535	0.069361901	0.113580865	0.024813999	0.051888314	0.032836563	0	0.009623135	0	0	0.31890015	0.084031061	0.162794017	0	0	0.052613554	0	0	0.000249973
TCGA.91.6828.01A	low	0.00433486	0	0.083751727	0.120804511	0.196733921	0	0	0	0	0	0.062745463	0.037404958	0.007379283	0.076460588	0.237937301	0.085189619	0	0.065353527	0	0	0.021904242
TCGA.97.7938.01A	low	0.053158217	0	0.056075289	0.080473686	0.232010138	0.00475991	0.021491883	0	0	0	0.007145997	0	0.150288387	0.058849065	0.124493764	0.07390592	0.023191848	0.094796466	0	0.000425383	0.018934046
TCGA.MP.A4SV.01A	high	0.005975702	0	0.096291255	0.150183967	0.113592316	0.04528313	0.026804178	0.095805527	0	0.032521908	0.006011377	0	0.143961011	0.119190466	0.110419461	0.006301793	0.010628064	0.037004247	0	0	2.56E-05
TCGA.S2.AA1A.01A	low	0.052039846	0.025553634	0.228782183	0.057326529	0.232166191	0.009118825	0.023702076	0.058299364	0	0	0.018183759	0.002870236	0.116923718	0.03091098	0.046065066	0.052599036	0.000139212	0.045319344	0	0	0
TCGA.86.A4JF.01A	high	0.008491945	0	0.088327272	0	0.146798771	0.008466684	0.051661679	0	0.047173821	0	0.094146302	0	0.141905875	0.093754073	0.138858582	0.010612106	0.034834582	0.12533148	0	0	0.009636828
TCGA.44.A47G.01A	high	0.018035014	0.001457036	0.136708342	0.116870778	0.17339429	0.052052749	0	0.030356207	0.015896023	0	0.001765542	0.007087996	0.119770707	0.065099571	0.135336376	0.059968108	0.014402761	0.049789284	0	0	0.002009217
TCGA.67.3774.01A	low	0	0.019515896	0.088118126	0.077555864	0.2048482	0.018646484	0.02179826	0.006296929	0.006311463	0	0.056155694	0.001722807	0.092176605	0.107192043	0.135168814	0.012433569	0.025943606	0.098760146	0	0	0.027355494
TCGA.86.8073.01A	low	0.010730597	0	0.030646854	0.06595702	0.129426131	0	0.032017623	0.018850807	0	0	0.026260441	0.128368396	0.148665682	0.065549864	0.232615044	0.045013269	0	0.065898273	0	0	0
TCGA.75.6206.01A	low	0.037938561	0	0.02361956	0.022159322	0.050018286	0.008453827	0.040072743	0.01371722	0	0	0.012812883	0	0.450423191	0.032714628	0.250756632	0.00051733	0	0.052272253	0	0	0.004523563
TCGA.78.7540.01A	low	0	0.033480622	0.02562169	0.070568743	0.095193819	0	0	0.05677616	0	0	0.076934601	0	0.238966458	0.024025948	0.24811012	0.063572943	0	0.066748895	0	0	0
TCGA.86.8669.01A	low	0	0	0.157085513	0.126291559	0.195120089	0.005952924	0	0.054986407	0	0	0.013310306	0.036783824	0.128858614	0.062251199	0.125244426	0.064673002	0.022790142	0	0.006651996	0	0
TCGA.75.7025.01A	low	0.046812642	0.044170935	0.036933887	0.091328566	0.22958242	0	0.009569805	0.051189756	0	0.007060686	0.005831352	0.0737355	0	0.002988185	0.055131041	0.240563849	0.056242482	0.048858894	0	0	0
TCGA.97.A4M1.01A	low	0.003212117	0	0	0.062002896	0.118283011	0	0.009009292	0.005410793	0	0	0.056123406	0.080828186	0.094167582	0.02446145	0.317858486	0.034279765	0.009967803	0.184395214	0	0	0
TCGA.55.6986.01A	high	0.017096219	0	0.017787502	0.108887804	0.232484676	0	0	0.000719714	0	0	0.007584035	0.019976759	0.017458472	0.017503497	0.36344886	0.094371818	0.022127917	0.079418644	0	0	0.001134085
TCGA.78.7166.01A	high	0.060791366	0	0.254615338	0.103853821	0.06526092	8.17E-05	0.050721698	0.016052276	0	0	0.053658473	0	0.195182542	0.11743679	0.040415444	0	0	0.041929585	0	0	0
TCGA.91.6831.01A	high	0	0	0.136839993	0.095884367	0.078209116	0.0055183	0	0.048357366	0	0	0.03893285	0	0.260784858	0.071268701	0.226972452	0.004831141	0	0.012999547	0	0	0.019401309
TCGA.69.8253.01A	high	0.020874635	0.021896957	0.195307994	0.046275416	0.219884487	0	0.000120484	0.0259809	0	0	0.040122917	0.006406603	0.06773906	0	0.11924435	0.083490677	0.08386079	0.049020447	0	0	0.019774281
TCGA.38.6178.01A	low	0.03412157	0	0.133640433	0.051730028	0.272990814	0.008431059	0	0.013493392	0	0.001037197	0.006171753	0.003712125	0.067415818	0.052612199	0.177687244	0.007550595	0.094510534	0.072102528	0	0	0.002792711
TCGA.44.6148.01A	low	0.00340424	0.046635483	0.189532249	0.044167853	0.079565298	0	0.022157102	0.008551573	0	0	0.007857242	0.082549804	0.039781318	0.006698195	0.303231895	0.01087974	0.012582406	0.140853016	0	0	0.001552587
TCGA.93.A4JP.01A	low	0.020226311	0	0	0.021711375	0.145966767	0	0.021157974	0	0	0.006947628	0.0136045	0.063286444	0.131190032	0.086466322	0.318097512	0.002155837	0.049793973	0.115424116	0	0.001344197	0.002627013
TCGA.86.8673.01A	high	0	0.009630776	0.155847868	0.036670383	0.095452052	0.001352248	0.000759647	0.078578481	0	0	0.079456961	0	0.314691696	0.032633172	0.153165004	0	0	0.028341634	0	0	0.013420077
TCGA.73.4659.01A	high	0.001869909	0	0.047266236	0.027546845	0.155338003	0.003289522	0	0.007298748	0	0.034379327	0	0.036300949	0.052428579	0.010361645	0.422602567	0.045147044	0.001759494	0.125671465	0	0.000974427	0.027765241
TCGA.44.5644.01A	high	0.07406454	0	0.207332228	0.096630095	0.031440862	0.087255087	0.037214292	0.012956936	0	0	0.024349304	0	0.209425381	0.020019676	0.093837591	0	0.051268856	0.014767944	0	0	0.039437208
TCGA.05.4382.01A	low	0.004353974	0	0.122216336	0.041063774	0.088406073	0.036408402	0	0.05078325	0	0.011132649	0	0	0.235373969	0.077658256	0.286167129	0.019554471	0	0	0.009953407	0	0.016928312
TCGA.MP.A4T9.01A	low	0.017904794	0	0.003325873	0.080004571	0.198924813	0	0.017756934	0.001726302	0	0	0.021090939	0.016945101	0.176923845	0.079191729	0.250980183	0.037329985	0.023041988	0.061522897	0	0	0.013330045
TCGA.75.7027.01A	high	0.013617285	0	0.140604922	0.049913989	0.193782943	0.00163009	0.00726513	0.028033921	0	0	0.016435187	0.010080693	0.152905488	0.067010821	0.154862583	0.03414156	0.003744677	0.123314366	0	0	0.002656346
TCGA.73.4668.01A	high	0	0.010917933	0.196299979	0.08724084	0.081834897	0.028008684	0.007941412	0.036241156	0	0.007067344	0	0	0.27692275	0.018996099	0.079226061	0.077375191	0.028468733	0.063458922	0	0	0
TCGA.05.4415.01A	high	0.006845297	0	0.140386606	0.048510446	0.168183983	0.121516015	0	0	0	0	0.119169016	0.00906637	0.079186498	0.097689397	0.066613236	0	0.014660303	0.108053861	0	0	0.020118972
TCGA.97.7552.01A	low	0.00886567	0.069590983	0.107796448	0.260602688	0.080756669	0	0.02089231	0.028496827	0.022979964	0	0.033118471	0	0.136641572	0.104755516	0.044938611	0.028480215	0	0.052084056	0	0	0
TCGA.50.6593.01A	low	0	0.019632219	0.028721034	0.019111498	0.057060325	0.008902787	0.014912139	0.01821332	0	0	0.003567265	0.051697645	0.340180081	0.021316408	0.107098311	0.175462575	0.015272024	0.09461017	0	0	0.024242198
TCGA.44.2655.01A	low	0.047276632	0.025799462	0.093972358	0.02456163	0.224308321	0	0.038441915	0.025598806	0	0	0.024055112	0.010605426	0	0.023266175	0.200363649	0.168190132	0.024295521	0.058643097	0	0	0.010621764
TCGA.50.5049.01A	low	0.017466197	0	0.129266598	0.164628445	0.087374256	0.031750085	0.036559986	0.025562124	0.018974176	0	0.002176636	0.011238043	0.182932114	0.08121317	0.168940046	0.018956075	0	0.017533883	0	0.005428166	0
TCGA.49.AAR2.01A	high	0	0.032090828	0.326444012	0.104432643	0.10713563	0	0.017403213	0.109628885	0	0	0.019239206	0.002981992	0.088732357	0.059807913	0.098870151	0	0	0.020310103	0	0	0.012923065
TCGA.50.5946.01A	low	0.03074143	0	0.107660572	0.130599175	0.112346277	0.012215927	0.07821551	0.026557348	0	0	0.042657683	0.013350528	0.133921282	0.069776912	0.136254389	0.011804048	0.032172575	0.057186836	0	0	0.004539509
TCGA.55.7727.01A	low	0.044055521	0.07400979	0.044289848	0.096432571	0.178487694	0.05904081	0.005151163	0	0.037917816	0	0	0	0.051065906	0.111219313	0.176657484	0.050122717	0.020265149	0.051284217	0	0	0
TCGA.55.A494.01A	high	0	0	0.125387724	0.173169965	0.090429659	0	0.097824481	0.091190678	0	0	0.063905344	0.008458942	0.063788391	0	0.099272045	0.129305786	0.057266985	0	0	0	0
TCGA.44.7671.01A	high	0.001856215	0.002013784	0.108731949	0.036899892	0.0993643	0.006677533	0.036514084	0	0	0	0.0056284	0	0.17902936	0.011323451	0.282420602	0.058153372	0.065939185	0.093522476	0	0	0.011925397
TCGA.99.8028.01A	high	0	0	0.079409132	0.126734227	0.153480668	0.075087154	0	0.052673784	0.025932851	0	0.015862729	0	0.171561548	0.096246345	0.140827124	0.014978985	0	0.040176015	0	0	0.007029439
TCGA.55.5899.01A	high	0.035524872	0	0.037514328	0.073094959	0.042247282	0.069868282	0.028220675	0.028057575	0.030594609	0.013468889	0	0	0.310471764	0.06626709	0.207153245	0.002088051	0	0.055428379	0	0	0
TCGA.97.A4M5.01A	low	0.006283186	0.016066285	0.025629693	0.059973819	0.149076786	0	0.001687347	0.011333079	0	0.052266588	0.011373206	0.006150858	0.185250456	0.057723904	0.287687023	0.001061883	0.008831048	0.108803356	0	0	0.010801482
TCGA.78.7537.01A	high	0	0.009254536	0.284848672	0.116699529	0.059740317	0	0.002530267	0.067639751	0	0	0.051294856	0.001066906	0.057559351	0.008944976	0.152334774	0.081574465	0.032599829	0.073911772	0	0	0
TCGA.MP.A4T8.01A	high	0.032576761	0	0.07106464	0.012629244	0	0	0.028394278	0.116781297	0.009350108	0	0.027240195	0	0.404965244	0	0.080971626	0	0.165936578	0.048517992	0	0	0.001572037
TCGA.75.5125.01A	high	0.007277598	0	0.063030692	0.104293017	0.161025324	0.03735139	0.031101646	0.007740301	0	0.020219389	0.013789381	0.011998111	0.017870963	0.138355207	0.155412176	0.130443692	0.027018317	0.058524001	0	0	0.014548798
TCGA.55.8207.01A	low	0.004183423	0.00733244	0	0	0.20770494	0	0	0.011120364	0.001693268	0	0.046548201	0.043059054	0.170621872	0.002566429	0.221873621	0.128339504	0.035841757	0.112290693	0	0	0.006824435
TCGA.MN.A4N5.01A	high	0.013197729	0	0.022049665	0.055179773	0.235703057	0	0.078969482	0.006785385	0	0	0.121408735	0	0.14053924	0.138169425	0.126996181	0.000453775	0	0.060547553	0	0	0
TCGA.44.A47A.01A	low	0	0.009868562	0	0.025224215	0.132148558	0.001680823	0.035457022	0.076893928	0	0	0.010004835	0.001622375	0.122099687	0.013496284	0.070435953	0.337534516	0.089848706	0.073684538	0	0	0
TCGA.97.8172.01A	low	0	0.139685547	0.097229083	0.067420467	0.227964332	0	0	0.020740145	0.007807178	0	0.030793097	0.004417199	0.104130443	0.02941999	0.123566789	0.037090525	0.003616932	0.106118273	0	0	0
TCGA.97.8547.01A	low	0.006858895	0	0	0	0.072724967	0	0.040733309	0.055062648	0	0	0.008396902	0	0.50893319	0	0.155480742	0.008996646	0.1053951	0.037417601	0	0	0
TCGA.49.AAQV.01A	low	0.066339766	0.008445118	0.054303666	0.086179719	0.16693376	0	0.017245646	0.149314016	0	0	0.007753783	0.005806986	0.246778461	0.067648516	0.077013158	0.014015666	0.006405403	0.025816335	0	0	0
TCGA.95.7043.01A	high	0.068514415	0	0.186643235	0.139964505	0.110610375	0	0.042963122	0.031772834	0	0	0.036797195	0.00848614	0.029053391	0.063616264	0.182630519	0.020215043	0.00570594	0.073027023	0	0	0
TCGA.49.4488.01A	high	0.005186139	0.007297025	0.069510556	0.169159611	0.070259003	0.052527779	0.023178933	0.051851772	0.023028963	0	0.000932405	0.004256849	0.147757809	0.090682298	0.110970398	0.146097975	0.003847199	0.023455287	0	0	0
TCGA.73.4675.01A	high	0.010856234	0.009943854	0.044589872	0.05622966	0.036771424	0.009981066	0.001870792	0.043032005	0	0	0.02249846	0.021452286	0.296683305	0	0.161037486	0.143910925	0.043490688	0.0871103	0	0	0.010541644
TCGA.86.8359.01A	low	0	0	0.084470235	0.321978951	0.06352139	0.047877273	0.084847404	0.111441813	0	0	0.019081623	0	0.151757844	0.050944949	0.018977816	0	0	0	0.006763447	0	0.038337256
TCGA.49.AARR.01A	low	0.087261772	0	0.064094838	0.137164514	0.157386801	0.003108763	0.006696287	0.039121773	0	0.026774394	0.011612232	0.005425013	0.040824484	0.018383841	0.276646699	5.81E-05	0.008732206	0.08755172	0	0	0.029156516
TCGA.50.5933.01A	high	0.002228385	0	0.017475329	0.054759733	0.130420861	0.013496899	0.004135933	0.004035929	0	0.008213682	0	0.00804982	0.303343071	0.054574641	0.35355824	0.001889505	0	0.037133326	0	0	0.006684646
TCGA.86.7954.01A	low	0.027221416	0	0	0.028253562	0.164658524	0	0.027683712	0.015205311	0.024563327	0	0.061559533	0.002118685	0.041485131	0.204697637	0.207893438	0.022768901	0.06076332	0.108592337	0	0	0.002535168
TCGA.86.A4P7.01A	low	0.055860339	0	0.124654621	0.109152774	0.142837938	0.011718853	0.034145559	0.042148889	0	0.013071202	0.004553828	0	0.135437477	0.025903492	0.223260572	0.02366335	0	0.044153006	0	0	0.009438101
TCGA.95.7944.01A	high	0.005681317	0	0.012964742	0.293550214	0	0.119684738	0.027284154	0.021981824	0	0.043753871	0.088858903	0	0.109875452	0.13762361	0.094002654	0.004370159	0.011503077	0.028865286	0	0	0
TCGA.86.6562.01A	high	0.005819343	0	0.091721895	0.061629562	0.146987797	0.00260838	0	0.044380364	0	0	0	0	0.242654552	0.041673761	0.255550772	0.008673251	0.015243939	0.025428835	0.036381083	0	0.021246466
TCGA.50.8459.01A	low	0.00194939	0.022158448	0.07843574	0.063243421	0.100942366	0.017713913	0	0.036000812	0	0	0.005942934	0.056715137	0.130974979	0.025532964	0.200691837	0.15750155	0.002432163	0.081092274	0	0	0.018672073
TCGA.55.6970.01A	high	0.031210497	0	0.144988855	0.01385999	0.114800017	0.010120922	0.035190823	0.01025807	0	0	0.016346802	0.020253607	0.143187114	0.070225816	0.190241813	0	0.087589509	0.111726166	0	0	0
TCGA.78.8660.01A	high	0.014173025	0	0.05105068	0.130292651	0.078439966	0.040392154	0.061963073	0.057892302	0	0	0.051458764	0	0.22158669	0.078361997	0.153294694	0.01181608	0	0.048210099	0	0	0.001067826
TCGA.05.4424.01A	low	0.045905309	0	0.044525547	0.0395321	0.208595041	0.015779532	0.011211661	0.003572619	0	0	0.006066872	0.025898388	0.18594586	0.103351567	0.21708929	0	0.020902829	0.053228608	0	0	0.01839478
TCGA.05.4402.01A	high	0	0.011572306	0.127177162	0.049574292	0.076274768	0	0.029556673	0.039339653	0	0	0.02475822	0	0.11303559	0.061523108	0.287635265	0.027842561	0.043257722	0.080869592	0	0	0.027583087
TCGA.55.8302.01A	high	0.015035694	0	0.101667954	0.093410578	0.052986197	0.005493172	0.058671467	0.005260579	0	0	0.038015497	0.027595611	0.156385063	0.163978356	0.148034042	0.018762749	0.003352281	0.111350759	0	0	0
TCGA.05.4432.01A	high	0.015600964	0	0.153113706	0.066970594	0.155062464	0.005421656	0.010632129	0.013311595	0	0	0.040059328	0	0.258696844	0.093703667	0.133202765	0.007109878	0	0.027017964	0	0	0.020096445
TCGA.50.5068.01A	low	0.008219413	0.042980033	0.132162146	0.12416981	0.063754238	0.005416096	0.033017907	0.008301538	0.059484101	0	0.044296189	0.006659832	0.032323528	0.108563317	0.140075387	0.146140274	0	0.044436191	0	0	0
TCGA.55.6983.01A	high	0.038693642	0.124368687	0.038560126	0.117845934	0.202061128	0.017730287	0.012822137	0.026521119	0	0	0.036059815	0	0.198832472	0.026188194	0.085708157	0.021517252	0.000105921	0.052985129	0	0	0
TCGA.49.AAR9.01A	high	0	0	0.06485887	0.000858899	0	0.000320042	0.1083893	0.027055559	0.13361957	0	0.026293883	0	0.465202649	0.077972084	0.05064228	0	0.044786865	0	0	0	0
TCGA.05.4398.01A	high	0	0	0.143399884	0.032309123	0.105545185	0.007185769	0.027205316	0.017462741	0	0.023780988	0	0.048394289	0.123391817	0.108945458	0.23244447	0.093943775	0	0	0.022046385	0.008757097	0.005187703
TCGA.44.7659.01A	low	0.010384994	0.063135417	0.128971895	0.060710591	0.161924517	0	0.034446499	0.049396323	0	0	0.032417517	0.009577525	0.065257798	0.031318438	0.144696831	0.084772164	0.046806087	0.071244943	0	0	0.004938463
TCGA.83.5908.01A	high	0.018230257	0	0.017196535	0.329268035	0	0.201686402	0.035714466	0.017816902	0.02210398	0.034794103	0	0.016158248	0.072495729	0.116252673	0.072123133	0.025621778	0.001807531	0.018730228	0	0	0
TCGA.64.5815.01A	high	0.000907117	0	0.046198707	0.032777916	0.097179264	0.004107734	0.01843676	0.036719371	0	0.003404511	0	0.000451268	0.373118391	0.010149434	0.142388162	0.067886411	0.099247675	0.064079371	0	0	0.002947909
TCGA.55.8203.01A	high	0	0.074702958	0.210846974	0.122480604	0.050220239	0.051898808	0.022314523	0.074960757	0	0.008783626	0	0	0.158110984	0.087484431	0.068620263	0.033152567	0	0.026701631	0	0	0.009721636
TCGA.50.6592.01A	high	0.012653443	0	0.068780729	0.090804699	0.131028165	0.097975528	0.000595508	0	0	0.029971783	0.05424624	0	0.221481792	0.095935199	0.139003362	0.005878831	0	0.039756142	0	0	0.011888579
TCGA.55.8615.01A	high	0.010604698	0	0.006475034	0.002307114	0.064973282	0	0.064594228	0.098603961	0.00822358	0	0.015736304	0.026328375	0.4720877	0.011176724	0.124354219	0	0.067559876	0.026974904	0	0	0
TCGA.91.A4BD.01A	low	0	0	0.084822017	0.018368895	0.135082999	0	0.019125104	0.029384496	0	0	0.025851697	0.160279225	0.054705891	0.016882701	0.212982779	0.038873402	0.035072694	0.1685681	0	0	0
TCGA.MP.A4SY.01A	high	0.022503737	0	0.018196975	0.006587765	0.086603972	0	0.006204214	0.034033544	0	0	0.01625049	0	0.422280361	0.043194562	0.176303884	0.1073523	0	0.057975634	0	0	0.002512562
TCGA.50.6594.01A	high	0	0.00199853	0.07278274	0	0.131549633	0	0	0.030603729	0.006564303	0	0.046770014	0.03408992	0.206600816	0	0.215613514	0.094195981	0.09808499	0.053315994	0	0	0.007829837
TCGA.MP.A4TJ.01A	low	0.006102561	0.023334365	0.086183681	0.127474212	0.187783028	0.096141059	0.046130289	0.037609463	0	0.014392705	0.01587499	0	0.147465119	0.089987735	0.082380331	0.029522042	0	0.006721644	0	0	0.002896775
TCGA.44.7661.01A	high	0.044438872	0	0	0.064269239	0.116671059	0.107554315	0	0.021769124	0	0	0.034426825	0.058165128	0.054631782	0.073910744	0.165317686	0.066688782	0.100920962	0.083393341	0	0	0.007842141
TCGA.50.6595.01A	high	0.013494557	0	0.026294279	0.05571384	0.11522789	0.028064311	0	0.015942717	0	0.016901702	0.03615607	0	0.22015806	0.205439357	0.216746221	0	0.023106165	0.019706002	0	0	0.007048829
TCGA.78.7143.01A	low	0.040350592	0	0	0.026438689	0.16551177	0	0.048881896	0.031864223	0	0	0.014564449	0.020385448	0.124699375	0.005452954	0.12440647	0.152828576	0.176439587	0.06775133	0	0	0.000424642
TCGA.44.A4SU.01A	low	0.005791809	0.020620711	0.259833365	0	0.170534684	0	0.052723441	0.063702197	0.025801804	0	0.018350491	0	0.166926834	0.102652963	0.052154325	0.019665116	0	0.039384181	0	0	0.00185808
TCGA.55.8091.01A	high	0.020030903	0	0.038541604	0.02081025	0.182313725	0.003730284	0	0.036946637	0	0.023635464	0.015767557	0.005009542	0.109397938	0.111956017	0.147336144	0.175471217	0.034784201	0.062970138	0	0	0.011298379
TCGA.38.7271.01A	low	0	0.158638901	0.061744936	0.131814037	0.136841342	0.011743525	0	0.080413271	0.059356321	0	0.011445886	0	0.127828401	0.024966006	0.113651126	0.024479447	0.012966955	0.041721139	0	0	0.002388708
TCGA.05.4403.01A	low	0.019256404	0	0.059915456	0.04010082	0.118545746	0.009492802	0.013396468	0.029168472	0	0.020111327	0	0.022199867	0.260919812	0.085417869	0.191234634	0.059150778	0	0.063416334	0	0	0.00767321
TCGA.49.4510.01A	low	0.036942962	0	0.355238083	0.070725165	0.108993018	0	0.036221097	0	0	0	0.040090055	0.005279307	0.009466795	0.026592794	0.205770835	0.025351412	0.026307612	0.047689447	0	0	0.005331418
TCGA.91.6836.01A	high	0.003345226	0	0.126568391	0.105637687	0.147407074	0.120226114	0.0321891	0.002339517	0	0.013644669	0.011927877	0.013913058	0.147935617	0.037661931	0.120878405	0.04156175	0.033941536	0.001039888	0.020249165	0	0.019532994
TCGA.44.8119.01A	high	0.011506286	0	0.177035025	0	0.056191067	0.04634645	0.025059592	0.009892508	0.036469	0	0.023412284	0	0.350993972	0.051971214	0.175507018	0.001644699	0	0.02623133	0	0	0.007739556
TCGA.55.8301.01A	high	0	0.033473211	0.128113846	0.137600705	0.052674513	0.007906983	0.02179481	0.046444379	0.002448505	0.005946775	0.029216719	0	0.18081548	0.232200566	0.076119227	0.004088262	0	0.041156019	0	0	0
TCGA.55.1594.01A	high	0.068714748	0	0.157908126	0.095160926	0.130455262	0.043610709	0.011966621	0.028236321	0	0.006449581	0.010132884	0	0.113305589	0.098838739	0.129826851	0.040391309	0	0.034473686	0	0	0.030528649
TCGA.J2.A4AE.01A	low	0.068822637	0	0.229743483	0.044250501	0.175832724	0.0183135	0	0.000631317	0.052381547	0	0	0	0.027453021	0.085386228	0.136003512	0.027808023	0.035168136	0.095865679	0	0.001301865	0.001037826
TCGA.55.7907.01A	low	0.009838555	0	0.070736496	0.115170955	0.120356559	0	0.012480275	0.020467903	0.052266158	0	0.049507445	0	0.154397967	0.128608075	0.152564546	0.011743316	0	0.10186175	0	0	0
TCGA.44.3917.01A	low	0.039276765	0	0.107444899	0.116053951	0.040074336	0.198542241	0.017793939	0	0.018408911	0.01341176	0	0.021478784	0.018378274	0.060061748	0.190558531	0.082653686	0	0.047826598	0	0.009329281	0.018706295
TCGA.MP.A4SW.01A	low	0.019985707	0.017485567	0.150125428	0.05159394	0.13077604	0	0.028345912	0.071294671	0	0	0.02306579	0.016262829	0.185374244	0.029620932	0.192580467	0.031485276	0.011676601	0.038911595	0	0	0.001415001
TCGA.50.5932.01A	high	0.003494794	0	0.116184537	0.049516462	0.164220109	0	0.040619197	0.011285237	0	0	0.028568202	0.038741771	0.127862211	0.034519314	0.267183611	0	0.036434788	0.068851382	0	0	0.012518383
TCGA.55.6979.01A	low	0	0.002878518	0.090619308	0.088635112	0.086493456	0.046158167	0.029443631	0.052704562	0	0	0.018586244	0	0.201608317	0.160712259	0.168740917	0.012434982	0	0.032946024	0	0	0.008038502
TCGA.93.7347.01A	low	0.013527544	0	0.020201986	0.096944526	0.078789069	0	0.003469332	0.126396786	0.066380496	0	0.056570797	0	0.236275917	0.050324785	0.135042684	0.017353761	0.008582216	0.087470651	0	0	0.00266945
TCGA.73.4670.01A	high	0	0.046381743	0.165553408	0.002496119	0.154675593	0	0	0.031552441	0	0	0.011550004	0.004390736	0.193215861	0	0.133379767	0	0.171535305	0	0.028689145	0.006945418	0.04963446
TCGA.J2.A4AD.01A	high	0	0	0.115631692	0.050823436	0.17397102	0	0.007346709	0.014766024	0	0	0.041776305	0.025135653	0.177085744	0	0.214907714	0.004364308	0.081098759	0.093092636	0	0	0
TCGA.55.8511.01A	low	0.029059699	0	0.107931766	0.144262951	0.102139102	0.042378276	0.040988115	0.034784671	0	0	0.033071159	0.011568029	0.1255222	0.126009513	0.142751971	0.008245202	0	0.046787741	0	0	0.004499604
TCGA.75.5147.01A	low	0.023227041	0	0.094955478	0.009533608	0.252385924	0.01349779	0	0.038129409	0.021553817	0.005189156	0	0.037059755	0.049456469	0.092501125	0.15759627	0.177164884	0.007498018	0	0.005135528	0.002305895	0.012809833
TCGA.78.7167.01A	low	0.044538973	0	0.105356421	0.107575417	0.164522611	0	0.053040926	0.045844906	0	0	0.030334726	0.044234212	0.045995642	0.077057601	0.159392399	0.046347004	0.002754654	0.073004509	0	0	0
TCGA.95.8494.01A	high	0	0.01016109	0	0.029885986	0.104944699	0.025333202	0.042174366	0.01926958	0	0	0.037338137	0.15911939	0.06254916	0	0.089361187	0.221157234	0.120289269	0.076638149	0	0	0.001778552
TCGA.55.8204.01A	high	0.007474229	0	0.304372482	0.011035978	0.121161068	0.043075384	0	0	0.002390106	0	0.032686775	0.006994051	0.051838294	0.147058066	0.054864148	0.070404753	0	0.128494949	0	0	0.018149718
TCGA.49.AARQ.01A	high	0.090177952	0	0.042270795	0.095449856	0.030309387	0.017097287	0.082288001	0.095105026	0	0.024267983	0.020837386	0.004024999	0.15474108	0.23847046	0.074208114	0.006647397	0	0.024104277	0	0	0
TCGA.J2.A4AG.01A	low	0.043892225	0.079657413	0.03066705	0.063099473	0.220539515	0.0579234	0	0.045265634	0	0	0.012197025	0.022638998	0.064130263	0.031489415	0.102356773	0.123764666	0.06101226	0.038319542	0	0	0.003046347
TCGA.L9.A443.01A	low	0.015232177	0	0.048604248	0.042095118	0.283539672	0	0.038118437	0.006363228	0	0.0177939	0	0.01800032	0.150382061	0.16762048	0.166446912	0.040021588	0	0	0.005781861	0	0
TCGA.50.6591.01A	high	0.009253571	0	0.013574676	0.035810912	0.304113436	0	0.022415564	0.016828962	0	0	0	0	0.493764119	0.009078575	0	0.001894906	0	0	0.091171074	0	0.002094204
TCGA.44.2665.01A	low	0	0	0.006357411	0.006746727	0.184298421	0.011858374	0	0.006322701	0	0.004124627	0	0.014933474	0.253015234	0.009153	0.232835638	0.147300395	0.057965323	0.06444534	0	0	0.000643337
TCGA.MP.A4TC.01A	high	0.000505552	0	0.023317757	0.080328339	0.07446107	0.059690786	0.015969364	0.045156705	0	0.021236621	0.006266817	0	0.343678694	0.097885896	0.179326638	0.009750436	0	0	0.042425326	0	0
TCGA.38.4629.01A	high	0.011992648	0	0.054456825	0.106213849	0.099152177	0.067395781	0	0.022592767	0	0	0.013123175	0.03997388	0.147666913	0.1120907	0.250019543	0.022752178	0	0.044529588	0	0	0.008039975
TCGA.38.4626.01A	low	0	0	0	0.034472356	0.078117241	0.025506085	0	0	0	0	0.018454968	0.061179087	0.298771672	0.018932846	0.28873282	0.001207714	0.059122823	0.084469815	0	0	0.031032572
TCGA.91.6847.01A	high	0.083604989	0	0	0.163659814	0.089735298	0	0.044705871	0.029926627	0	0	0.134475168	0.01254019	0.161159018	0.070988365	0.057002036	0.054233343	0.003646393	0.089478785	0	0.004844104	0
TCGA.55.7911.01A	high	0.02237379	0	0.018959327	0.144610014	0.043470494	0.164523582	0.041135783	0.021915556	0	0.078336198	0	0.045444573	0.026923934	0.067504463	0.117309006	0	0.164125542	0.043367738	0	0	0
TCGA.55.8085.01A	high	0.039594262	0	0.067031833	0.181885557	0	0.059581149	0.044221085	0.10585703	0	0	0.030188442	0.03155118	0.179102608	0.102888711	0.092751582	0.020707461	0.026881343	0.013261682	0	0	0.004496075
TCGA.50.5072.01A	high	0.053956288	0	0.166185542	0.008658795	0.140702673	0	0.037225743	0.037377414	0	0	0.006248696	0.011862214	0.208785715	0.071005731	0.156433645	0.002928973	0.049020266	0.041977157	0	0	0.007631146
TCGA.91.7771.01A	low	0.009642646	0	0.086482534	0.09650433	0.375665559	0.004579831	0	0	0	0	0.02747127	0.007842661	0.035760525	0.083946842	0.171266246	0.028235804	0.007166172	0.060835806	0	0	0.004599773
TCGA.86.8585.01A	high	0.022400981	0.020058181	0.025802357	0.144816386	0.078544603	0.097310244	0	0.05468565	0	0	0.01672488	0	0.327356276	0.06448294	0.092724438	0.000573041	0	0.054520024	0	0	0
TCGA.05.5425.01A	low	0.029206074	0	0.065919117	0.198005597	0.076332965	0.081945054	0.01119226	0.012247384	0	0	0	0.005153748	0.094614914	0.138373572	0.163913135	0.025261164	0.01377445	0.046444544	0	0.008181705	0.029434318
TCGA.05.4405.01A	low	0	0.029548551	0.14467107	0.056618771	0.047922128	0.006542427	0.014910972	0.0210245	0	0	0.004573896	0	0.398841154	0.022766622	0.16347383	0.020721392	0	0.068349854	0	0	3.48E-05
TCGA.L9.A743.01A	low	0.034007449	0.008259941	0.082998518	0.059392452	0.161667372	0.082024823	0	0.058438602	0	0.000999003	0	0.008039835	0.099846323	0.053632191	0.146720473	0.061666485	0.085555337	0.044722776	0	0	0.012028419
TCGA.78.7148.01A	high	0.037297806	0	0.0655696	0.191658907	0.087520782	0.010216471	0.061770507	0.045627243	0	0	0.060287903	0.017851451	0.069849594	0.069043035	0.136236685	0.065212916	0.004579487	0.075984108	0	0	0.001293506
TCGA.91.6830.01A	high	0.054918864	0	0.045196265	0.099125179	0.163623497	0.002694319	0	0	0	0.010722266	0.01587117	0.001446527	0.211237259	0.132988796	0.131395712	0.005377786	0.00951192	0.075789503	0	0.003910201	0.036190736
TCGA.50.5045.01A	low	0.05960877	0	0.158132574	0.078787444	0.06308987	0.027175985	0.055234013	0.044042067	0.031975733	0	0.017022435	0.004373409	0.025721206	0.081087303	0.126232822	0.121615337	0.018305943	0.083100452	0	0	0.004494639
TCGA.L9.A444.01A	low	0.019428465	0	0.11531926	0.255591449	0.116601295	0.060201721	0.008033295	0.054696759	0	0.055185275	0	0.006124614	0.071339671	0.112038397	0.079276122	0.009886949	0	0.036276727	0	0	0
TCGA.99.8032.01A	high	0.015528643	0	0.333801983	0.06006974	0.116669891	0	0	0.111018982	0	0	0.037379519	0	0.171413559	0.018278886	0.072448392	0.000786592	0.015663594	0.040965941	0	0	0.00597428
TCGA.95.A4VN.01A	high	0.022375891	0	0.008968469	0.164650929	0.147604598	0.077387601	0.031106924	0.008022817	0	0.002471643	0.024779779	0.000819158	0.120248678	0.101673641	0.22228507	0.04320784	0.00545892	0.01499739	0	0	0.003940652
TCGA.05.4390.01A	high	0.002866194	0	0.16282781	0.003367357	0.106056921	0.020435588	0	0.019119279	0	0.066757076	0	0	0.406460843	0.03147687	0.156004079	0.003242852	0	0	0.012732771	0	0.008652359
TCGA.75.6214.01A	high	0.015433573	0	0.007558897	0.113179272	0.094665448	0.019919578	0.048301541	0.028523966	0	0	0.021218263	0	0.279796455	0.074976255	0.184353688	0.027109608	0.028598312	0.033215161	0	0	0.023149983
TCGA.86.8668.01A	low	0.003078924	0.037303373	0.129678442	0.04372537	0.148643393	0	0.03284687	0.037618022	0	0	0.031365865	0.000722832	0.169698688	0.084960384	0.13750924	0.055897288	0	0.08543598	0	0	0.001515329
TCGA.67.6217.01A	low	0.005251545	0	0.130621691	0.01842468	0.178564977	0.01481284	0.002560125	0.030291325	0	0	0	0.003387738	0.026225607	0.08184845	0.211921639	0.120840662	0.031003709	0.14386899	0	0	0.000376021
TCGA.NJ.A55R.01A	high	0.065537133	0.060980384	0.300969765	0.02393932	0.064837028	0.003400174	0	0.070358914	0	0	0.029146426	0	0.263427877	0.00902078	0.062162512	0	0	0.046219687	0	0	0
TCGA.49.4506.01A	high	0.02415869	0	0.05022299	0.310411866	0.021142176	0.101504987	0.02012623	0.017496256	0	0	0.044835372	0.000916882	0.085427815	0.101002261	0.118883348	0.047992472	0	0.043692796	0	0	0.012185857
TCGA.67.3772.01A	low	0.020006562	0	0.210003648	0.052993594	0.129159272	0.006204638	0	0.020625567	0.022849383	0	0.004754952	0.023768235	0.037694667	0.022118286	0.126128259	0.216147715	0.029656652	0.073183495	0	0	0.004705076
TCGA.55.6980.01A	high	0.029755886	0	0.023907281	0.037680175	0.248909955	0.004878164	0.029711193	0.029496325	0	0	0.021091668	0.099575199	0.028457628	0.053037183	0.041780183	0.227257591	0.061349612	0.063108575	0	0	3.38E-06
TCGA.MP.A4T4.01A	low	0	0	0.111827726	0.192241395	0.069722594	0.061467273	0.034459769	0.051997509	0	0.026090045	0.002925778	0	0.153327425	0.12044199	0.121190409	0.006270542	0	0.048037546	0	0	0
TCGA.62.8398.01A	high	0.011601325	0	0.022632724	0.041611442	0.183529883	0.008271865	0.017535459	0.088391617	0	0.022100921	0.025225313	0.005402956	0.220027564	0.132410004	0.136637697	0.064954228	0	0.011670072	0	0	0.007996931
TCGA.55.8620.01A	high	0.016241565	0	0.214390337	0.07332861	0.040345127	0.017994011	0.014948706	0.011469519	0.039299026	0	0.057852687	0	0.212331926	0.112548718	0.110414177	0.0087262	0	0.070109391	0	0	0
TCGA.55.8506.01A	high	0.000337357	0	0.096836521	0.058070844	0.031921969	0.055157832	0.020493774	0.007315424	0.002876806	0.00706138	0.017136948	0	0.337760143	0.060941408	0.237548656	0.00476727	0	0.055122544	0	0	0.006651122
TCGA.50.5931.01A	high	0.071906839	0	0.060421375	0.072074872	0.05781138	0	0.098003649	0	0	0.001283571	0	0	0.334945478	0.069088789	0.16042385	0	0.048726664	0.016961189	0	0.008352343	0
TCGA.78.8640.01A	high	0.016549758	0	0.216014472	0	0.119504288	0.021517795	0.005240653	0.005477339	0	0.012273212	0.029715591	0	0.286407133	0.107161766	0.159728414	0.004309479	0	0.0161001	0	0	0
TCGA.69.7978.01A	high	0	0.021246565	0.070331551	0.080452148	0.209925981	0.037524164	0	0.0247245	0.016880475	0	0.031641153	0.003199813	0.068301782	0.107210294	0.170579136	0.094444778	0	0.058756683	0	0	0.004780976
TCGA.49.AARO.01A	high	0.048804775	0	0.053068806	0.086268156	0.047806023	0.009255632	0.026607708	0.060138302	0	0	0.004934048	0.011251228	0.330023072	0.045596177	0.142581517	0.065325369	0.047414265	0.015201359	0	0	0.005723564
TCGA.86.8054.01A	high	0.060485808	0	0.034430624	0.038341358	0.243377696	0.060081388	0.010299413	0.004714261	0	0.020730559	0	0.008395384	0.158880911	0.042443029	0.150813861	0.074849114	0.002621723	0.062205898	0	0	0.027328974
TCGA.55.7281.01A	high	0	0.004917765	0.019772688	0.08017857	0.120802569	0.008702517	0.022451629	0.032452925	0	0	0.021888224	0.066845383	0.117679297	0.076583717	0.073686769	0.242468935	0.035184374	0.061698543	0	0.014686095	0
TCGA.55.7910.01A	high	0	0	0.405281183	0.023601155	0.159072725	0.022859793	0.02960762	0.037976094	0	0	0.016998963	0	0.140319466	0.01327036	0.061656604	0	0.054716354	0.012560012	0	0	0.02207967
TCGA.L9.A5IP.01A	high	0	0	0.144905033	0.154620197	0.042761617	0.024095722	0.060009347	0.040848746	0	0	0.080583835	0	0.189329379	0.029913513	0.11208115	0.005562138	0	0.043622286	0	0.037926166	0.03374087
TCGA.91.6829.01A	high	0.074358893	0	0.038708294	0.081869188	0.07083507	0.038384136	0.002684329	0.034476877	0	0	0.001207657	0	0.206236893	0.024564331	0.278253339	0.013956484	0.011473701	0.109310421	0	0	0.013680389
TCGA.55.7816.01A	low	0.018216773	0	0.012980989	0.107327176	0.064799021	0.014941404	0	0.012945849	0.013659605	0	0	0.136569576	0	0.130920453	0.405969207	0.027284829	0	0.054385116	0	0	0
TCGA.53.7813.01A	high	0.047364113	0	0.390025349	0.207016608	0.007125924	0.114151902	0.019080555	0.018551598	0	0	0.02268562	0.005717081	0.048298748	0.047163793	0.020769305	0	0.026338699	0.025710706	0	0	0
TCGA.44.6779.01A	high	0.005650352	0	0.015003216	0.199150199	0.099776908	0.050841724	0.014009075	0.056485363	0	0.092060305	0	0.003598531	0.077554228	0.156344249	0.159377092	0.016230545	0	0.044493988	0	0	0.009424227
TCGA.50.5936.01A	high	0.019630439	0	0.043709578	0.005949041	0.101223515	0.006810488	0.039282683	0.039218311	0	0.006058828	0.00172948	0	0.52819438	0.005548154	0.122967016	0	0.051371401	0.023504505	0	0	0.004802181
TCGA.73.A9RS.01A	high	0	0	0.210680782	0.032761987	0.11698753	0.001679706	0.081227486	0.012700771	0.011531711	0	0.065044552	0	0.027385567	0.10512196	0.168251867	0.008649893	0.010275895	0.146096354	0	0	0.001603939
TCGA.55.7573.01A	low	0.026449177	0.088760014	0.048593364	0.060050888	0.188385612	0	0.040275308	0.035820268	0	0	0.030643331	0.009591122	0.058109366	0.065424109	0.044665783	0.200117486	0.02358868	0.075767164	0	0	0.003758328
TCGA.49.4501.01A	low	0.044625663	0.000986319	0.075090191	0.095280279	0.197808629	0	0.014932212	0.062674085	0.033538131	0	0.045895784	0.009833969	0.031663014	0.049970577	0.135350221	0.05618041	0.058713958	0.082132124	0	0	0.005324433
TCGA.05.5715.01A	high	0	0.008085476	0	0.033644545	0.091089734	0.000622273	0.005095477	0.006258624	0	0	0.014524191	0	0.443947617	0.01111149	0.266293634	0.010746036	0.024720825	0.075097436	0	0	0.008762641
TCGA.05.4249.01A	low	0.007219616	0.013236333	0.044185869	0.027270001	0.088285197	0	0.023594025	0.034102921	0	0	0.02035091	0.012305152	0	0.032470289	0.148532009	0.370629369	0.004713692	0.149622318	0	0	0.023482298
TCGA.93.A4JN.01A	low	0.054195384	0.023553757	0.141581465	0.025576276	0.151706212	0	0.040800508	0.089733645	0	0	0.014147993	0.003874802	0.148404209	0.034545931	0.151558377	0.021122729	0.012945685	0.080273621	0	0	0.005979407
TCGA.55.6642.01A	low	0	0	0.376421467	0.114507453	0.084281643	0.083002997	0	0.005657779	0	0.032719651	0	0	0.145423912	0.028073765	0.082948321	0	0	0.041408152	0	0	0.00555486
TCGA.55.6984.01A	high	0.036086358	0.072539449	0.12437634	0.070644152	0.259267038	0	0	0.071005187	0	0	0.021276397	0.000883548	0.05584754	0.002627545	0.079336915	0.044455093	0.047966013	0	0.072676409	0	0.041012015
TCGA.50.5051.01A	high	0.051021185	0	0.191232205	0.073781355	0.106612758	0	0.037505866	0.063871432	0	0.016011576	0	0.023031367	0.200088058	0	0.092308249	0.005983624	0.097479315	0.022146948	0.01480619	0	0.004119873
TCGA.55.8508.01A	high	0	0.003934325	0.471256669	0.051502559	0.023082385	0.000670609	0.006423563	0.058970303	0	0	0.01756464	0	0.280254685	0.019458708	0.034894485	0	0	0.012731847	0	0	0.019255223
TCGA.55.7725.01A	low	0.083129949	0	0.006798685	0.04603452	0.18537086	0.043540119	0.038327643	0	0.093340747	0	0	0	0.116739472	0.117512849	0.10353739	0.054292732	0.014285786	0.093407878	0	0	0.003681368
TCGA.86.8055.01A	high	0.005282128	0	0.131612566	0	0.17294003	0	0	0.043268081	0	0.007487069	0	0.002374658	0.305002088	0.076337491	0.201242119	0.031288626	0.001709574	0	0.013721361	0	0.007734206
TCGA.44.2656.01A	low	0.012835033	0	0.109926792	0.194058719	0.055380495	0.058357908	0.009358752	0	0.073584285	0	0.000821525	0.005321247	0.037009454	0.101741988	0.170849177	0.065567075	0.01431113	0.065062533	0	0.020741407	0.005072481
TCGA.62.A472.01A	high	0.035172186	0	0.024084743	0.16226148	0.110247996	0.019370439	0.038265924	0.050327856	0	0	0.049900681	0.00657011	0.015359113	0.088533635	0.170078505	0.107069444	0.010467718	0.103804912	0	0	0.008485257
TCGA.78.7158.01A	low	0	0.008117318	0.030701309	0.038257398	0.227666238	0	0.002242261	0.027032498	0	0	0.033224486	0.027892798	0.036102317	0.049136978	0.258932054	0.120231813	0.027808257	0.103340056	0	0	0.009314219
TCGA.05.4418.01A	high	0.035991826	0	0.166889491	0.001780494	0.127100276	0.074570939	0.004855907	0.011919852	0.049507517	0	0.038712607	0	0.10908648	0.099622042	0.189862948	0.000877366	0.010266309	0.068301405	0	0	0.010654542
TCGA.95.7948.01A	low	0.008118613	0	0.136724818	0.127474068	0.145647745	0.013980255	0.029508268	0	0.004401405	0	0.03824885	0.073542349	0.00096769	0.028584233	0.174786097	0.094508231	0.050376654	0.073130723	0	0	0
TCGA.MP.A4T7.01A	high	0.010130158	0.00408731	0.02205155	0.062909057	0.18348671	0.001546146	0.063997571	0.019360293	0	0.005743772	0.028945091	0.006161661	0.138350817	0.014337389	0.213628778	0	0.167826232	0.039453564	0	0	0.017983899
TCGA.97.A4LX.01A	low	0.073395071	0	0.057560011	0.122891322	0.121615893	0.002782189	0.033747493	0.059843862	0	0	0.031898444	0.013134813	0.082376079	0.148257747	0.132310579	0.049204391	0	0.067636527	0	0	0.003345579
TCGA.55.6968.01A	high	0.007117389	0	0.135710561	0.008761294	0.080208858	0.023017849	0.036275249	0.020242182	0.058775738	0	0.0339591	0	0.379936429	0.10345441	0.080438329	0.005764201	0	0.026338411	0	0	0
TCGA.69.7764.01A	low	0.081765104	0	0.19289707	0.08284794	0.322828513	0	0	0.007895108	0.031962865	0	0.029203366	0.003749382	0.077458183	0.07581581	0.060062856	0	0.013368911	0.020144893	0	0	0
TCGA.05.4433.01A	high	0.008959003	0.001201384	0	0.08660311	0.111023566	0.011996551	0.019946682	0.014046588	0	0	0.019148558	0	0.367251904	0.099316364	0.145678877	0.029246142	0	0.066085478	0	0	0.019495793
TCGA.55.6543.01A	low	0.011251037	0	0.064339529	0.0342554	0.10166874	0.018583771	0	0.008253194	0	0	0	0.029921875	0.189837592	0.055253216	0.33312939	0.004545163	0.057081426	0.053166758	0	0	0.038712909
TCGA.55.7728.01A	high	0	0.031845659	0	0.032519093	0.070504808	0	0.022007868	0.039199942	0	0.002573249	0.006100242	0	0.528338516	0.033367598	0.155201059	0.04285876	0	0.035483207	0	0	0
TCGA.44.A4SS.01A	high	0.031005007	0	0	0.10909906	0.226120554	0.070209407	0	0	0.023416671	0	0.040468657	0.000634219	0.098883554	0.090068342	0.210899609	0.008836347	0.008651265	0.075300563	0	0.001017546	0.005389198
TCGA.38.4627.01A	low	0.012309185	0	0.060305228	0.012717591	0.243121803	0.009928876	0	0.014810831	0.006341622	0	0.00676946	0.029153	0.106762082	0.045791563	0.331956915	0.023917359	0	0.072272089	0	0	0.023842396
TCGA.78.7633.01A	low	0.03296087	0	0.013047238	0.032939434	0.253025533	0	0.059096638	0	0	0	0.043300467	0.074146867	0.073110545	0.019666748	0.221726816	0.018257633	0.088815862	0.068118634	0	0	0.001786713
TCGA.55.8205.01A	high	0.015914633	0	0.064221651	0.139015088	0.08072403	0.090728557	0.012719261	0	0	0	0.030089743	0.025766563	0.057874408	0.09752268	0.2626751	0.097264896	0	0.012849477	0	0.006971082	0.00566283
TCGA.93.7348.01A	low	0.002261935	0	0.181099779	0.030234601	0.183896819	0	0	0.07464164	0	0.002022819	0.000601325	0	0.327568294	0.061160419	0.092287808	0.016870082	0	0	0.022204861	0	0.005149618
TCGA.95.7947.01A	high	0.01001121	0	0.071675257	0	0.33806198	0	0.012192802	0.028319862	0.04115175	0.00358215	0	0.005867864	0.15665082	0.156258661	0.143551483	0.022012039	0.00557395	0.005090171	0	0	0
TCGA.97.A4M3.01A	low	0.026021257	0	0.080540967	0.073967524	0.193564148	0	0.060495136	0.042404287	0	0	0.052298923	0.058472197	0.029830841	0.028581011	0.227513905	0.04075075	0.029849707	0.029344598	0.009368571	0.01459679	0.002399388
TCGA.97.8171.01A	low	0.004695892	0.012863442	0.048571302	0.012436029	0.149398576	0	0.033404856	0.005088757	0	0	0.019366807	0	0.297164622	0.024190472	0.299418781	0.01015559	0.032439608	0.050805265	0	0	0
TCGA.64.1676.01A	high	0	0	0.103605241	0.111928922	0.022233417	0.052189854	0.006377836	0.026572291	0	0	0.044415823	0.103951086	0.097382001	0.052677784	0.227579471	0.09287868	0.010602166	0.047605426	0	0	0
TCGA.86.A4P8.01A	low	0.017966861	0	0	0.07650174	0.339344194	0	0	0	0	0.048374993	0.007440576	0.010774273	0.16206423	0.060585341	0.21329784	0.024029716	0	0.039620237	0	0	0
TCGA.49.6767.01A	high	0.019894681	0	0.00521744	0.15033244	0.079029224	0.070725784	0.021179394	0.044279264	0	0.008364124	0.030733154	0	0.352239614	0.080370436	0.099830968	0.009067369	0	0.028736109	0	0	0
TCGA.35.5375.01A	low	0	0.054016772	0.171372384	0.152578791	0	0.027092503	0.027535773	0.028706347	0.062390305	0	0	0	0.074876684	0.151137557	0.134801921	0.062760947	0	0.03854584	0.000360226	0	0.013823949
TCGA.38.4628.01A	low	0.00483257	0	0.035295309	0.026524534	0.063165845	0	0.017073444	0.022819491	0	0	0.027327333	0.077375621	0.13245265	0.005980494	0.366335374	0.081576065	0.022648547	0.101291981	0	0	0.015300743
TCGA.50.7109.01A	low	0.039717527	0	0.222507559	0.083225477	0.127368267	0.059356011	0.031510338	0.018680116	0	0	0.062118391	0.001378115	0.061409743	0.109162496	0.102673231	0.022450304	0	0.058442425	0	0	0
TCGA.44.2662.01A	high	0	0.000129593	0.046933437	0.010282946	0.095078415	0.04413134	0	0.000450901	0	0.008329209	0.000313847	0.106558667	0.313165857	0.048062549	0.133633894	0.07256476	0	0.05097594	0	0.011412593	0.057976051
TCGA.55.7227.01A	low	0.006148068	0	0.007743633	0.056562431	0.197461297	0.001595465	0	0.03718286	0	0	0.026910541	0.028381161	0.127407628	0.085111692	0.075980943	0.222067872	0.029233331	0.093951604	0	0	0.004261476
TCGA.55.A4DF.01A	high	0.008882819	0	0.067977891	0.017372291	0.188725564	0.039859113	0.00720549	0	0.017376537	0	0.020165484	0	0.272540888	0.218158447	0.095641755	0.004608452	0	0.040080237	0	0	0.001405032
TCGA.49.6744.01A	low	0.020787738	0	0.117507807	0.049877062	0.223135633	0.022099902	0	0.033628308	0.025184027	0	0	0.010246847	0.105529652	0.038889545	0.113151414	0.123824338	0.053122412	0.056879798	0	0	0.006135516
TCGA.44.2668.01A	high	0	0	0	0.035927418	0.137236038	0.093207804	0	0	0	0.031702866	0	0	0.309225595	0.081670506	0.095506448	0	0.00939294	0	0.164209919	0	0.041920466
TCGA.97.8177.01A	low	0.019084287	0.013869555	0.04879135	0.059927925	0.103403659	0	0.036314642	0.04394735	0	0	0.031700461	0.03741332	0.093837468	0.014287852	0.176067478	0.225119357	0.033228921	0.038087562	0.01503049	0	0.009888324
TCGA.55.6978.01A	low	0.007460256	0	0.010106066	0.263812033	0.061248305	0.110856463	0.014099887	0.023437845	0	0.030142941	0	0.007266061	0.103926735	0.120179383	0.136993052	0.079844478	0	0.030626497	0	0	0
TCGA.50.5055.01A	low	0.106534795	0.033518085	0.155798738	0.104037255	0.104109797	0.001195427	0.031447988	0.057275281	0.036031507	0	0.005153615	0	0.130055112	0.046719592	0.066245086	0.068003259	0.014381471	0.038583163	0	0	0.000909828
TCGA.55.A57B.01A	low	0.011050107	0	0	0.023850548	0.196365363	0	0.007688725	0.038679888	0	0	0.039698925	0.042918839	0.061424458	0.016676973	0.153527597	0.238735306	0.061864808	0.101339929	0	0	0.006178533
TCGA.44.2659.01A	low	0.005581229	0	0.172342611	0.133078212	0.217302688	0.000828559	0.022173889	0.052185422	0	0	0.038610713	0.005172377	0.012060477	0.086557194	0.115658345	0.03215778	0	0.100610549	0	0	0.005679956
TCGA.38.4631.01A	high	0	0	0.27291333	0.093005069	0.028735019	0.032631629	0.022849503	0	0.009316685	0	0.019498577	0	0.209929882	0.101181801	0.120823166	0	0	0	0	0.009460431	0.079654909
TCGA.MP.A4TF.01A	high	0	0	0.25262678	0.100159884	0.065817311	0.031167661	0.02403951	0	0	0.063840189	0.002979382	0	0.213565916	0.065090719	0.081102558	0	0.075971367	0	0.006641076	0	0.016997648
TCGA.69.7760.01A	high	0.055106803	0	0.047238017	0	0.147230809	0	0.037108257	0.01482487	0	0	0.030077062	0.007650848	0.164281309	0	0.128917297	0	0.329859522	0.037413641	0	0	0.000291565
TCGA.50.8460.01A	high	0	0.034127153	0.150207904	0.079024499	0.110214592	0.006925804	0.031769556	0.068160018	0	0	0.031963848	0.081916798	0.024804555	0	0.075737872	0.114861261	0.067720893	0.122565247	0	0	0
TCGA.L9.A50W.01A	low	0.035794806	0	0.133776106	0.022391949	0.223592967	0	0.003481877	0.035855614	0	0	0.046342696	0.00959702	0.039554923	0.06854248	0.050656622	0.207468025	0	0.119201953	0	0	0.003742963
TCGA.86.A456.01A	low	0.036380099	0	0.005890085	0.034390786	0.11677651	0	0.03527047	0.01361787	0.022492059	0	0.021589373	0	0.195987456	0.075331429	0.34779995	0	0.06677923	0.008794723	0.016816314	0	0.002083647
TCGA.91.6840.01A	low	0.080585802	0	0.074653489	0.016981873	0.220013087	0	0.015341421	0	0.034036996	0	0.065017798	0	0.181161707	0.147265003	0.088795408	0.004459873	0	0.071687544	0	0	0
TCGA.49.AARN.01A	low	0	0.104063289	0.198065557	0.048642559	0.163931552	0	0.005056904	0.116755866	0	0	0.03886953	0	0.07926782	0.042089443	0.07965061	0.042360988	0.018290151	0.059199252	0	0	0.003756479
TCGA.MP.A4T6.01A	low	0.037305281	0	0.015390038	0.05612589	0.09068371	0	0.051188547	0.124233236	0.047293078	0	0.00125971	0	0.364584426	0.067246551	0.099901689	0	0.008996098	0.035431289	0	0	0.000360454
TCGA.44.6146.01A	low	0	0	0.085914148	0.096555029	0.342160086	0.012165792	0.018901211	0	0	0	0.011945649	0.026161311	0.017019666	0.088102761	0.120871502	0.068709933	0	0.071448945	0	0	0.040043968
TCGA.91.8497.01A	low	0.020640995	0.082626653	0.231381763	0.06406787	0.109817419	0.002518669	0.030462066	0.052852773	0	0	0.023350248	0.010645206	0.046147763	0.014113174	0.103147903	0.132568332	0.006046281	0.062288952	0	0	0.007323933
TCGA.44.3398.01A	low	0.015966337	0	0.059306012	0.041325841	0.155593949	0.012333202	0	0	0	0	0.049907231	0.015729488	0.013947024	0.016007366	0.066967924	0.372083521	0.071349695	0.08164541	0	0.011310185	0.016526815
TCGA.97.A4M7.01A	low	0.020296115	0.00117842	0.066940643	0.049444858	0.1729086	0	0.054569785	0.069152271	0	0	0.007680657	0.036255133	0.033054554	0.050197771	0.095233237	0.216354264	0.038029185	0.07517693	0	0	0.013527579
TCGA.55.7576.01A	high	0.040654628	0	0	0.04685491	0.186149936	0.001896259	0.008493525	0.005798704	0	0	0.036762634	0.035410695	0.099339221	0.068603311	0.20267265	0.089458427	0.031124762	0.141232104	0	0	0.005548233
TCGA.55.1592.01A	low	0.044191114	0	0.070848157	0.0348362	0.126808268	0	0.026161471	0.008267703	0	0.002431635	0.003103816	0.06785108	0.220505169	0.078860307	0.175131516	0.087448962	0	0.04154513	0	0	0.012009473
TCGA.78.7163.01A	low	0.062009782	0	0.148457487	0.230124609	0.240078669	0.007117644	0.021573424	0.030348733	0.029532139	0	0.010864929	0.008187736	0.00819197	0.034105442	0.081454012	0.025477719	0.029104258	0.032639865	0	0	0.000731583
TCGA.64.1680.01A	low	0.008682987	0	0.084772792	0.000395722	0.244359007	0.000243168	0.002378288	0	0.010330685	0	0.03323139	0.003684374	0.000702183	0.068636755	0.28894188	0.001501745	0.024283846	0.219993997	0	0	0.00786118
TCGA.49.4487.01A	high	0.032514423	0.089416189	0.060511601	0.210700476	0.007141847	0.051588913	0.012377965	0.09385494	0.025085605	0	0	0	0.217495513	0.065533575	0.105898396	0	0.011951442	0.015929114	0	0	0
TCGA.44.3918.01A	low	0	0	0.149529639	0.023271393	0.235373488	0.092763252	0.001255139	0	0.041107292	0	0.011364378	0	0.074114312	0.08505766	0.21550775	0.019346305	0	0.045960673	0	0	0.005348718
TCGA.80.5611.01A	low	0	0.033238322	0	0.033888383	0.074886478	0.015284776	0.030916875	0.045129674	0	0	0.004712592	0.049930188	0.437397823	0.090056049	0.13706031	0.018345425	0	0.027312472	0	0.001840634	0
TCGA.05.4389.01A	low	0.038185937	0	0	0.234521368	0.011416194	0.078674926	0.020370932	0.051787404	0	0.017431064	0.000418873	0.004215384	0.089914308	0.113189713	0.130294912	0.139950606	0.002087126	0.067541251	0	0	0
TCGA.78.7536.01A	high	0.004025949	0	0.118730613	0.043717937	0.093408673	0.025464636	0.020155644	0.008637189	0.032692852	0	0.088226284	0.009039826	0.068200343	0.137331776	0.261097991	0.043045813	0	0.038589091	0	0.002631148	0.005004234
TCGA.L4.A4E6.01A	low	0.018310963	0	0.003514186	0.021708782	0.15848078	0.006620452	0.007302676	0	0	0.014086158	0.007547706	0.014039419	0.217006065	0.045114477	0.339911679	0.079869368	0	0.062467468	0	0	0.004019821
TCGA.86.8075.01A	low	0.00177943	0	0.142529961	0.040144556	0.126021197	0.010871923	0.027994174	0.024210458	0	0	0	0.01336383	0.097620442	0.046125326	0.195391754	0.067899324	0.091119775	0	0.083651643	0.023000871	0.008275336
TCGA.86.8674.01A	high	0.066553105	0	0.127024226	0.051778797	0.066616664	0	0.117000408	0.039773031	0	0	0.045384333	0	0.307224717	0.047339561	0.049624096	0	0.05578181	0.025899253	0	0	0
TCGA.55.8512.01A	low	0.015546988	0	0.049809765	0.099515136	0.153664733	0	0.006521837	0	0	0.030606485	0.039957606	0.075355282	0.103868091	0	0.248662883	0	0.046183692	0.040200707	0	0.018158764	0.071948031
TCGA.50.5944.01A	low	0.00170372	0	0.013555137	0.039275965	0.156317892	0	0	0.011093194	0	0	0.044620117	0.081373318	0.087687313	0.023921133	0.288440564	0.021928877	0.013852902	0.215052126	0	0	0.001177742
TCGA.49.6742.01A	high	0.004798671	0	0.081014355	0.061692373	0.14630673	0.00498259	0.022138452	0	0	0	0.088190081	0.016768911	0.039416846	0.03241959	0.285648657	0	0.10605924	0.102970593	0	0	0.00759291
TCGA.J2.8194.01A	high	0.009756586	0	0.042087177	0.024556159	0.222364095	0.045502869	0	0	0	0	0.017985415	0.053803717	0.043803232	0.085826531	0.178407636	0.129933613	0	0.072401057	0	0	0.073571912
TCGA.35.4122.01A	high	0.025542471	0	0.118660869	0.136549642	0.043583581	0.068440064	0.029490069	0.008272322	0.018034198	0	0.000211304	0.040446589	0.055411865	0.074757796	0.234003415	0.068699319	0.017283945	0.02751421	0	0.011496037	0.021602304
TCGA.99.8033.01A	high	0	0	0.07233452	0.197890961	0	0.158765671	0.075088957	0.027609082	0	0.02375994	0.063665176	0.004489223	0.148124516	0.084926482	0.064221904	0	0.053501968	0.006365731	0	0	0.019255868
TCGA.78.7152.01A	low	0.02367118	0.043615802	0.07057444	0.121193832	0.156297045	0.015877797	0.019115084	0.046482413	0.00942679	0	0.06935199	0	0.130117744	0.090615429	0.115525111	0.010532244	0	0.0714932	0	0	0.006109899
TCGA.55.6712.01A	high	0.000789342	0.01943451	0.037563234	0.221414771	0.142856625	0.082097799	0	0.015587521	0	0.006798835	0	0.004965366	0.138802627	0.138367224	0.092836376	0.02384111	0.010084242	0.064560419	0	0	0
TCGA.95.8039.01A	low	0.006798132	0.017742786	0	0.029114979	0.248110343	0.023655032	0.019986567	0.068183128	0	0	0.02378932	0.034551341	0	0.041091724	0.117925042	0.210667588	0.067865179	0.08077123	0	0	0.00974761
TCGA.55.8087.01A	low	0	0.004094096	0	0.024247313	0.126748625	0	0.005923867	0.03055779	0	0	0.042910705	0.022927399	0	0.017392509	0.107814529	0.454763124	0	0.159603016	0	0	0.003017028
TCGA.62.A46R.01A	low	0.025787694	0	0.021249114	0.047952192	0.226253195	0.008184461	0	0.052654956	0	0	0.02750776	0.061715257	0.057853866	0.021725935	0.168938145	0.045370778	0.093915476	0.140891172	0	0	0
TCGA.55.7724.01A	low	0.030272017	0	0.068011776	0.065518157	0.085552985	0.037177567	0	0	0.048704087	0	0	0	0.15434758	0.103601267	0.162531734	0.082345931	0.060491241	0.058048538	0	0	0.043397119
TCGA.L4.A4E5.01A	high	0.002686319	0	0.188210718	0.031764629	0.087059012	5.18E-05	0	0.071956102	0.016828455	0	0.072705625	0	0.252414467	0.076609831	0.152446835	0.017490862	0	0.02977539	0	0	0
TCGA.62.8402.01A	high	0.042491981	0	0.02741976	0.116930918	0.048947767	0.075560338	0.004121994	0.084262617	0	0.027637194	0.015710444	0	0.263450559	0.226953003	0.037802611	0.005297575	0	0.022665374	0	0	0.000747865
TCGA.95.A4VK.01A	low	0.114219255	0.030774021	0.060910971	0.146163747	0.168056205	0	0.048318702	0.051087744	0	0	0.030047792	0	0.137594043	0.091074922	0.059858449	0	0.018520974	0.043373174	0	0	0
TCGA.NJ.A55O.01A	high	0.00095289	0.018929712	0	0.029247219	0.195069051	0	0.02543605	0.030498652	0	0	0.023955001	0.00060367	0.097326903	0.092079383	0.359810689	0.026750637	0.007325332	0.085259978	0	0	0.006754831
TCGA.49.6745.01A	high	0.001093126	0	0.014286757	0.15065597	0.096014357	0.063274932	0.026857506	0.017039348	0	0.004884652	0	0.094939938	0.093955703	0.121298662	0.11505253	0.071156753	0.055917324	0.073572441	0	0	0
TCGA.78.7147.01A	low	0.032864823	0	0.027644509	0.127179068	0.130472068	0	0.022418572	0.032260394	0	0	0.038733212	0.010764527	0.063142685	0.186985082	0.146937388	0.053871335	0.013641499	0.113084838	0	0	0
TCGA.NJ.A4YF.01A	high	0.002294961	0	0.087575455	0.021883224	0.173326633	0	0.026231412	0.054327196	0	0.020883788	0.00445953	0	0.378027469	0.047804455	0.12867449	0.008656249	0	0	0.038082673	0	0.007772465
TCGA.78.7539.01A	low	0.005979957	0.000136601	0.017763984	0.176189327	0.132834281	0.048658622	0.024671095	0.05145643	0	0	0.034812905	0.011368679	0.084995042	0.074245766	0.145972367	0.087753348	0.028094404	0.071217707	0	0	0.003849485
TCGA.49.6743.01A	low	0.055645571	0	0.134768907	0.062202867	0.164120411	0.041021172	0.016242123	0.024711409	0	0.014836388	0.000603473	0	0.223649247	0.083089553	0.142243274	0.002718071	0	0.030881936	0	0	0.003265599
TCGA.55.A48X.01A	low	0.039125855	0.174003512	0.080201495	0.074273083	0.205043857	0	0.00063865	0.076570398	0	0	0.026312583	0	0.104404887	0.043864499	0.096227299	0.020856287	0	0.056930842	0	0	0.001546754
TCGA.55.8505.01A	high	0.023509163	0	0.151512812	0.005667053	0.075270225	0.009287568	0	0.043301792	0	0.014500073	0	0	0.493053837	0.032905019	0.119334471	0	0	0.019804339	0.003720345	0	0.008133303
TCGA.MN.A4N4.01A	high	0.01321754	0	0.095788337	0.069527627	0.040492002	0	0.015225775	0.036216215	0	0	0.01240571	0	0.552806452	0.029023374	0.084221474	0	0	0.051075494	0	0	0
TCGA.05.4397.01A	high	0.042314796	0	0.047518013	0.060656025	0.03854518	0.031866523	0.019167358	0.027005544	0	0.006822412	0.004546134	0	0.086435828	0.137701539	0.281278995	0.013669295	0.101190463	0.059236961	0	0	0.042044935
TCGA.44.7670.01A	high	0.017313968	0	0.069058034	0.160911675	0.060992386	0.062735693	0.03913129	0.004507505	0	0	0.030734196	0.005192751	0.275430339	0.113880691	0.093743118	0.033937986	0	0.021195443	0	0.01002353	0.001211396
TCGA.49.4505.01A	high	0.012549109	0	0.064641083	0.031210111	0.091345352	0.016612311	0.03747101	0.040205683	0.047027328	0	0.060807611	0.018700834	0.036740533	0.090393998	0.170519061	0.098270267	0.032768571	0.142385395	0	0	0.008351741
TCGA.MP.A4TE.01A	high	0.064375813	0	0.336196681	0.076801142	0.053635398	0.029470504	0.020802383	0.074189777	0	0	0.015520968	0	0.15343575	0.010668265	0.100438613	0	0.00487966	0	0	0	0.059585048
TCGA.62.A46V.01A	low	0.026582057	0	0.014735611	0.004736953	0.147170185	0	0.001214833	0.000751851	0	0	0.025641422	0.026648772	0.109679277	0	0.207634198	0.188499072	0.118990697	0.127715073	0	0	0
TCGA.69.7765.01A	high	0.002315423	0	0.168259919	0.000330091	0.199037107	0.019905264	0	0.013794007	0	0.004956742	0.020770322	0	0.131257325	0.067299788	0.1130715	0.171863078	0.020481982	0.064474481	0	0	0.002182972
TCGA.86.8076.01A	high	0.002553769	0.01358137	0.173132375	0.194239551	0.040232737	0.034036658	0.025767419	0.072323542	0	0	0.004862271	0	0.216186986	0.062219253	0.069425565	0.048011378	0	0.035630085	0	0	0.00779704
TCGA.55.8513.01A	low	0.010820682	0.052716544	0.00586381	0.014914007	0.066028749	0	0.004216917	0.03462422	0	0	0.019868699	0.007262844	0.17961032	0.026782308	0.3602223	0.133347639	0.016997139	0.059065869	0	0	0.007657954
TCGA.62.8394.01A	high	0.042707652	0	0.032942897	0.035273553	0.159358132	0	0.031161299	0.040920596	0	0.005157607	0.0031309	0.002759351	0.298382122	0.074995995	0.124028012	0	0.113569654	0.035612228	0	0	0
TCGA.67.6216.01A	high	0	0.064436378	0.039330288	0.080183855	0.134176689	0.013556422	0.011602633	0.06164272	0	0	0.039382772	0.108432311	0.008758083	0.02933793	0.103576474	0.19341919	0.01702111	0.095143145	0	0	0
TCGA.97.8174.01A	low	0.016588275	0	0.092221645	0.064899089	0.285573387	0.011669511	0	0.011818394	0	0.003377929	0.003936208	0.037264752	0.000103486	0.097062249	0.245979649	0.009184116	0.013296992	0.107024318	0	0	0
TCGA.38.4625.01A	high	0.014864086	0	0.087233338	0.09156155	0.086638925	0.043358686	0	0.003818548	0.025696629	0	0.014399233	0.00183867	0.196792996	0.112876397	0.204773331	0.002952692	0.034640176	0.062379929	0	0.002295013	0.0138798
TCGA.NJ.A4YI.01A	low	0	0.00312693	0.014842071	0.021433383	0.089478322	0	0.030864071	0.029211506	0	0.015879621	0.005357255	0.130850515	0.148013993	0.018222525	0.267992757	0.155050989	0.001578742	0.046045678	0	0.009696811	0.01235483
TCGA.NJ.A4YQ.01A	high	0.020050323	0.03603379	0.118166759	0.164097368	0.016247788	0.013455276	0.026467206	0.061862178	0.040892364	0	0.041000076	0	0.23150461	0.086495927	0.088603493	0.002242913	0	0.052879927	0	0	0
TCGA.55.8206.01A	low	0	0.008302983	0.048481109	0.017211795	0.103234212	0.015902945	0.011415653	0.010560253	0	0	0.006407978	0.286504263	0	0.001230085	0.081388443	0.24824872	0.015172769	0.140189406	0	0.005749385	0
TCGA.05.5423.01A	low	0.013083276	0.000681934	0.02989503	0.024308011	0.127100697	0.030293505	0.018413817	0.040574453	0.030372568	0	0.00556396	0.008764927	0.03295296	0.007348357	0.19031826	0.22549425	0.051179446	0.077122771	0	0.049364416	0.037167362
TCGA.MN.A4N1.01A	high	0.016901766	0	0.053728973	0.013754127	0.044163087	0	0.028139847	0.096631865	0	0.009620918	0	0.041057345	0.470085903	0.006002777	0.14931472	0.005244813	0.059686348	0.00566751	0	0	0
TCGA.64.5779.01A	low	0.028256154	0	0.394952855	0.09349621	0.243672603	0.065230456	0	0.017145921	0.001587073	0	0	0	0.087505808	0.038678402	0.020829187	0	0.002694219	0.005951114	0	0	0
TCGA.69.8254.01A	low	0.034207166	0	0.148647614	0	0.209294475	0.00818318	0	0.009417372	0.031107425	0	0	0.014485751	0.100545356	0.116705348	0.151894244	0.050651938	0.012301235	0.112558897	0	0	0
TCGA.91.6848.01A	high	0.014328932	0	0.083462566	0.025617025	0.26990139	0.054364461	0	0	0	0	0.020903282	0.001892324	0.192581601	0.131327922	0.146054272	0.023251006	0	0.030155953	0	0	0.006159265
TCGA.55.7995.01A	low	0.027612492	0	0.000316851	0.154479571	0.085802618	0.018241255	0.019134215	0.06174277	0.038465642	0	0.008633638	0.007302211	0.355846379	0.140072611	0.063082885	0.001511349	0	0.017755514	0	0	0
TCGA.05.5420.01A	low	0.024619571	0	0.119265023	0.016707836	0.126815184	0.045273085	0	0	0.056156961	0	0.025870929	0	0.137872029	0.147506379	0.164250146	0.065760071	0	0.053224689	0	0.007293245	0.00938485
TCGA.44.7669.01A	high	0.064415919	0	0.053152904	0.097500351	0.119177869	0.062952622	0	0.026822037	0	0.037101291	0	0.00647253	0.11797378	0.119624189	0.237948838	0.004016274	0.003953214	0.04181815	0	0	0.007070032
TCGA.44.4112.01A	high	0	0	0.153727436	0.068866899	0.169868458	0.020190901	0.000696551	0	0.010601147	0	0.032797535	0.012218142	0.067963792	0.044615859	0.200603167	0.046337802	0.078811747	0.073825908	0	0	0.018874658
TCGA.97.8176.01A	high	0.039884475	0	0.058827455	0.04035353	0.081746964	0	0	0.002305713	0	0.006735243	0.014082643	0.017482227	0.255284523	0.026885323	0.30704405	0.015144524	0	0.103222276	0	0	0.031001054
TCGA.05.5428.01A	low	0.004405668	0	0.016059903	0.059695997	0.08530394	0	0	0.027596122	0.007145113	0	0.045426767	0.001544664	0.086265424	0.035476426	0.33036134	0.127846379	0	0.135262541	0	0.004171506	0.033438207
TCGA.86.8074.01A	low	0.021056136	0	0.045350861	0.039883272	0.080919795	0.032897327	0.02732333	0.047277538	0	0	0.02594076	0.034946173	0.224417363	0.072532447	0.179366634	0.09428341	0.021798468	0.036335537	0	0.003599405	0.012071541
TCGA.NJ.A7XG.01A	high	0	0.031594008	0.056510014	0.044964675	0.252753325	0	0.013778022	0.0678589	0	0	0.079121765	0.008169243	0	0.02274956	0.105428703	0.101760763	0.076353003	0.137475639	0	0	0.00148238
TCGA.55.7574.01A	low	0.123631311	0.004959039	0.076368566	0.09283103	0.27793035	0.04175148	0	0.016135912	0	0	0.003431346	0.00711424	0.115715362	0.055216913	0.106179617	0	0	0.075478421	0	0	0.003256413
TCGA.91.A4BC.01A	low	0.008212928	0	0.135783431	0.394982455	0	0.114766384	0.030115094	0.014698738	0.035443385	0	0.045484625	0	0.039077025	0.041185562	0.075807138	0.010712407	0	0.051459352	0	0	0.002271476
TCGA.86.7953.01A	high	0.012875637	0	0.006595499	0.044737165	0.302167235	0.047060786	0.023319609	0.050593658	0	0	0.018535334	0.065721476	0.119245018	0.038782979	0.162623192	0.041967734	0.042579053	0	0	0	0.023195624
TCGA.53.7624.01A	high	0.058458945	0	0.0699134	0.095827065	0.10899986	0.005534513	0.032730614	0.052009161	0	0	0.019309979	0	0.202799312	0.171233875	0.108548659	0	0.055676894	0.018957726	0	0	0
TCGA.55.8614.01A	low	0	0	0.100047714	0.042884828	0.113792863	0	0.032865931	0.015393613	0.022294063	0	0.047758952	0	0.28742099	0.095791471	0.113287824	0.0229751	0.00104541	0.090714755	0	0	0.013726484
TCGA.44.8120.01A	low	0.03639769	0	0.106035612	0.086627625	0.143164552	0	0.011685929	0.030634509	0	0	0.014395969	0.021872943	0.055398665	0.01188672	0.160638923	0.106190518	0.036679608	0.159203798	0	0	0.019186938
TCGA.NJ.A55A.01A	low	0.00525831	0.127379683	0.036649501	0.072190089	0.211039953	0	0.043259209	0.054009013	0.024979421	0	0.021186615	0	0.033715835	0.062464184	0.064833182	0.138716431	0.011705993	0.090394081	0	0	0.0022185
TCGA.50.6597.01A	high	0.00692662	0.017230972	0.140239975	0.086053201	0.143543035	0.001355616	0.00366331	0.180468989	0.037249727	0	0.015402062	0	0.033212776	0.107258812	0.067195254	0.093652942	0.029152093	0.037394616	0	0	0
TCGA.49.AAR0.01A	high	0.063090527	0	0.041425453	0.064365341	0.128290518	0	0.092891146	0.096528596	0	0	0.020322555	0.011292195	0.115199901	0.085130725	0.194946681	0.035339382	0	0.049894433	0	0	0.001282545
TCGA.49.4490.01A	high	0.051993436	0	0.012246964	0.062707931	0.125856626	0	0.010738357	0.182022235	0	0	0.025526807	0.013711987	0.263175616	0.085218122	0.071487282	0.007212112	0.018390685	0.069711839	0	0	0
TCGA.62.A470.01A	low	0.041820006	0	0.051979281	0.032080161	0.140518095	0	0.012939845	0.009663972	0	0	0.046885787	0.004548953	0.150755506	0.054342216	0.308350529	0.073703585	0	0.063372732	0	0	0.00903933
TCGA.55.A48Z.01A	high	0.002642974	0	0.167427229	0	0.095010622	0	0.026788357	0.058142794	0.005297059	0	0.042566189	0	0.372681917	0.063257208	0.130029672	0.005570657	0	0.030585322	0	0	0
TCGA.MP.A4TD.01A	low	0.036385482	0.060940803	0.197338694	0.044446733	0.134321442	0	0.017698504	0.057870457	0	0	0.029440675	0	0.25657539	0.012437197	0.098808721	0.006737715	0.009948456	0.037049729	0	0	0
TCGA.78.8648.01A	low	0	0.009477544	0.092920908	0.122108229	0.060602956	0.035315241	0.005653797	0.022008342	0	0.014732555	0.004067344	0	0.439176814	0.039742556	0.118228538	0	0	0.035965177	0	0	0
TCGA.55.7283.01A	low	0.018939555	0	0.010363685	0.126634067	0.16041701	0.029230646	0.028209737	0	0.056695068	0	0.020558202	0.012915352	0.057734298	0.073577739	0.179499749	0.079526051	0.028035386	0.113271037	0	0	0.00439242
TCGA.55.7815.01A	low	0.045375506	0	0.0075867	0	0.285565909	0.090401587	0	0	0.063879987	0	0	0.002386403	0.09606601	0.043501362	0.191292647	0.098190765	0.023246048	0.046267118	0	0	0.006239957
TCGA.97.8175.01A	high	0.006769641	0.008143635	0	0.027548321	0.1148116	0	0	0.082739664	0	0	0.018766612	0.026520636	0.183092252	0.027432634	0.130407279	0.302065984	0.022957275	0.025291391	0	0.002035961	0.021417115
TCGA.97.A4M0.01A	low	9.96E-05	0.024211834	0	0.129283102	0.244116716	0.014960384	0.017163849	0.067716257	0	0	0.04251214	0.043486521	0.000495906	0.075729125	0.094422571	0.132138779	0.025548185	0.082070605	0	0	0.006044387
TCGA.44.5645.01A	low	0.01793941	0.033447357	0.017282971	0.031417606	0.212974485	0.021353888	0.004787754	0.041971997	0	0	0.007306231	0.027944591	0.160859018	0.039041032	0.091186045	0.182626084	0.02218034	0.087681193	0	0	0
TCGA.44.5643.01A	high	0.062410133	0	0.04045105	0.102746847	0.09810313	0.107588558	0.022376588	0.007131917	0.018493806	0	0	0.011133394	0.157318859	0.105376633	0.137220713	0.054532093	0.019410813	0.055705466	0	0	0
TCGA.78.7146.01A	high	0	0.101445103	0	0.026768401	0.185449879	0.089319813	0	0.013491441	0	0	0.002338497	0	0.201396692	0.090245159	0.199825723	0.026468861	0.018975509	0	0.040795391	0	0.003479531
TCGA.50.5066.01A	high	0	0	0.194331675	0.172207448	0	0.142065392	0	0	0.053666723	0	0	0	0.047603611	0.084500567	0.198961729	0.05502244	0	0.047992673	0	0	0.003647741
TCGA.69.7763.01A	low	0	0.011728803	0.175490217	0.067179553	0.218949531	0.020397219	0.00814665	0	0	0.00802799	0	0.002374866	0.109732306	0.016184598	0.253582542	0	0.052041188	0.044048378	0	0	0.012116158
TCGA.50.5935.01A	low	0.007144428	0	0.062037897	0	0.264355653	0.01356986	0	0.091157323	0.028696484	0	0	0	0.206041986	0.052528999	0.122699101	0.054625619	0.065861001	0.030673163	0	0	0.000608485
TCGA.69.7973.01A	high	0.060861195	0	0.098523139	0.105883519	0.221891231	0.057900119	0	0.020719256	0	0	0.03132711	0.017346289	0.04353394	0.042607162	0.169019562	0.004723339	0.024796469	0.08662384	0	0	0.014243831
TCGA.86.8672.01A	high	0	0	0.114244396	0.200337621	0.028824676	0.095493517	0.034360698	0.052732021	0	0.034373109	0.005811894	0.007366376	0.15803137	0.060183893	0.17914491	0.013037749	0	0.01605777	0	0	0
TCGA.78.7161.01A	low	0.003784449	0	0.189385044	0.013825853	0.298039841	0	0	0.097461991	0	0	0.008917867	0.005953072	0.188945822	0.058281909	0.079499289	0	0.038739673	0	0.002629859	0	0.014535331
TCGA.78.7150.01A	high	0.109831979	0	0.093015278	0.072940888	0.081682387	0.024592753	0.041350805	0.023121527	0	0	0.047171292	0	0.224502142	0.058262435	0.137903011	0	0.057293785	0.024576469	0	0	0.003755249
TCGA.69.7980.01A	high	0.015776411	0	0	0.088656896	0.261497953	0.008027794	0.035956641	0.013548367	0	0	0.054141114	0.003188481	0.052002147	0.158676264	0.201320007	0.032329408	0	0.073172907	0	0	0.001705611
TCGA.44.7660.01A	high	0.008026214	0	0.089893608	0.053635092	0.08913007	0.007870679	0.011433335	0.014675098	0	0.03207406	0.002108966	0.000503875	0.13498018	0.154584635	0.349584468	0.046406184	0	0	0.000298887	0.004794648	0
TCGA.55.8090.01A	high	0.001193505	0.017965951	0.035054512	0.035767502	0.215567992	0.032641238	0.052572955	0.014870493	0	0	0.017126581	0.043045216	0.115320718	0.068687135	0.181609194	0.113911901	0	0.044935479	0	0	0.009729627
TCGA.73.7498.01A	low	0.000784412	0	0.142407581	0.049127175	0.295776845	0.006717399	0	0.060410211	0	0	0.019102208	0.0509842	0.018544412	0.030646221	0.18119379	0.042627597	0.018067605	0.083610343	0	0	0
TCGA.97.7553.01A	low	0.049768994	0	0.006889929	0.085655187	0.191762444	0.014560314	0	0	0	0.025370476	0.003222572	0.012780545	0.216394248	0.058010152	0.181806035	0.067472023	0	0.051554387	0	0	0.034752693
TCGA.86.7955.01A	high	0.084561636	0	0.067397552	0.141299437	0.131498512	0	0.071864948	0.070135988	0	0.02236516	0.039569116	0.01390846	0.094858447	0.066599504	0.070487425	0	0.059808917	0.065644898	0	0	0
TCGA.05.4425.01A	low	0.010397112	0	0	0.002323498	0.171076478	0.005286726	0	0.052020546	0.000457192	0.015740909	0	0	0.224904934	0.073198882	0.221193294	0.168533834	0	0.052349193	0	0	0.002517402
TCGA.50.5939.01A	high	0	0.013947222	0.201372812	0.010851942	0.178893694	0.027147154	0.003762793	0.009173255	0	0	0.010170336	0.005825022	0.269834181	0.064380079	0.171864532	0	0.002036231	0.005560029	0.008565069	0	0.016615649
TCGA.55.A493.01A	high	0.07700959	0	0.064262289	0.060028847	0.136838205	0.103579106	0.013453739	0.014943008	0	0	0.0664292	0	0.134558685	0.093694388	0.191627013	0.026115622	0	0.015771484	0	0	0.001688825
TCGA.55.8208.01A	low	0.013155827	0.013994044	0.104479549	0.084946061	0.058272454	0.008379097	0.027205496	0.079123901	0	0	0.017631081	0	0.228646934	0.138032475	0.148800164	0.009653766	0	0.045180438	0	0	0.022498714
TCGA.95.7567.01A	high	0.006262292	0	0.184403021	0.024676916	0.169718942	0.036405053	0	0.060768336	0.027351794	0	0.029892415	0	0.045844774	0.089116855	0.237390771	0.029864237	0.024387423	0.033917171	0	0	0
TCGA.78.7160.01A	high	0.032177533	0	0.016308817	0.205386317	0.182794629	0.038327221	0	0.014679887	0	0	0.01192403	0.014598193	0.096462182	0.077096673	0.17996786	0.020814207	0.068930577	0.034242911	0	0	0.006288964
TCGA.73.4666.01A	high	0.004630255	0	0.008099478	0.24122854	0.01585686	0.160366057	0.014906315	0	0	0.079967485	0	0.005204553	0.065443157	0.128432367	0.140804828	0.06903942	0.005321925	0.054674246	0	0	0.006024513
TCGA.44.7672.01A	high	0.030512581	0	0.173517355	0.0627316	0.1260536	0.056750895	0	0.045327861	0	0	0.06570677	0.015923409	0.110556422	0.06430591	0.129581235	0.031944201	0	0.083917206	0	0	0.003170953
TCGA.64.1679.01A	high	0	0.005385145	0.055866536	0	0.073426043	0	0.013400345	0.015287921	0.007929244	0	0	0	0.411140218	0.04348744	0.124367577	0.141875606	0.014026702	0.0471725	0.019637593	0	0.026997131
TCGA.49.6761.01A	high	0	0.026531412	0.013216415	0	0.089316376	0.215221059	0.016465273	0	0.024767956	0	0.082060399	0	0.148878692	0.122295551	0.149147365	0.029405079	0	0.078313178	0	0	0.004381246
TCGA.93.A4JO.01A	low	0.019357281	0.001539925	0.071600316	0.091693082	0.241038074	0.002810958	0.002953975	0.056886053	0	0	0.018162528	0.011684855	0.146088214	0.098549064	0.175144075	0.014376372	0	0.045771735	0	0	0.002343493
TCGA.99.8025.01A	low	0.052800873	0	0.144627314	0.045623726	0.126284735	0	0	0.078622123	0	0	0.012171	0	0.266019516	0.08160576	0.148489749	0	0	0.040886514	0	0	0.002868688
TCGA.86.8279.01A	low	0	0.003174023	0.0365359	0.022525153	0.080098228	0	0.017125208	0.041437193	0	0	0.016010896	0	0.36294336	0.037495356	0.119929877	0.246779297	0.010919304	0.005026203	0	0	0
TCGA.95.7039.01A	high	0.046692595	0	0.012241356	0.161795433	0.101610069	0.085446404	0.033211144	0.026576605	0	0	0	0	0.17308438	0.095632749	0.169505276	0.015758514	0.018768901	0.059676575	0	0	0
TCGA.53.A4EZ.01A	low	0.089633097	0	0.038693541	0.130808387	0.207342383	0	0.052536508	0.017290057	0	0	0.033231256	0.01858429	0.068432956	0.062162173	0.100041434	0.124106671	0	0.05228037	0	0	0.004856879
TCGA.50.5942.01A	low	0.038698236	0	0.190602062	0.050096761	0.221916113	0.006065029	0	0.041590197	0	0	0.056871531	0.021994515	0	0.029174715	0.090332201	0.051345156	0.006594773	0.194124674	0	0	0.000594038
TCGA.J2.8192.01A	low	0.011304753	0	0.01885484	0.015662563	0.266396969	0.001091888	0	0	0	0.016267244	0	0.004028881	0.232101374	0.024225698	0.196122587	0.116745517	0.02675371	0.052319538	0	0	0.018124439
TCGA.05.4417.01A	low	0.034354945	0	0.078695363	0.046208476	0.202268076	0.076361749	0.023221109	0.028144616	0	0	0.038642781	0	0.147235354	0.06437163	0.137853342	0.042412244	0.016068412	0.057879387	0	0	0.006282517
TCGA.62.8395.01A	low	0.036858316	0	0.147141541	0.056321059	0.100736131	0	0.056899156	0.021938567	0	0	0.036803273	0.006550951	0.113031052	0.053106707	0.221423623	0.108082421	0	0.041107201	0	0	0
TCGA.55.7726.01A	high	0	0	0.10737049	0.007833024	0.250108316	0	0	0	0	0.015451347	0.001083338	0.005285055	0.134769261	0.069874334	0.074068464	0.260842749	0.024839224	0	0.029040048	0	0.01943435
TCGA.55.8096.01A	low	0	0	0.153954979	0	0.094370282	0	0	0.038293901	0	0.065512553	0	0.011993526	0.336839755	0.044395864	0.222051923	0.013388923	0	0.019198294	0	0	0
TCGA.55.8621.01A	low	0.016222433	0	0.083222734	0.066079195	0.16462846	0	0	0.020922911	0	0	0.042494913	0.019750143	0.14381657	0.09606172	0.152661027	0.060343133	0	0.121221647	0	0	0.012575114
TCGA.L9.A7SV.01A	low	0.058776769	0	0.086710424	0.118742298	0.237572472	0.016655917	0.101999064	0	0.002717507	0	0.017334837	0.006075412	0.030154793	0.099399173	0.177539691	0.020527272	0	0.020495222	0	0.005299149	0
TCGA.55.8094.01A	high	0	0.003361985	0.044970882	0.086532614	0.197852976	0	0.016888138	0.01119758	0	0	0.006977057	0.011969179	0.166634524	0	0.048285581	0	0.174122594	0.211941989	0	0.004224379	0.015040522
TCGA.50.6673.01A	low	0.043407848	0	0.165096729	0.019080975	0.179387928	0	0.039623242	0.033330064	0	0	0.017210691	0.013221056	0.14878658	0.041892753	0.170445978	0.057865745	0.04147166	0.015507165	0	0	0.013671586
TCGA.44.6145.01A	high	0.01089961	0.003659508	0.109165024	0.255353342	0.05240041	0.103089841	0	0.003634133	0	0	0.025598631	0.000545791	0.078658754	0.120951618	0.113178783	0.001295654	0.029492192	0.066711446	0	0	0.025365262
TCGA.91.6835.01A	low	0.023244031	0.026221247	0	0.076955433	0.231443189	0.023660423	0.0093513	0.064543992	0.046141163	0	0	0	0.218030632	0.082677742	0.145329021	0.010964752	0	0.040922739	0	0	0.000514334
TCGA.55.6972.01A	low	0.052907462	0	0.251533413	0.240584157	0.082834132	0	0.041712581	0	0	0.058774278	0.016825399	0.048254273	0	0.069810937	0.099092979	0	0.030763745	0	0.005871757	0.001034887	0
TCGA.L9.A8F4.01A	high	0.010788634	0	0.109137798	0.154399231	0.085957371	0.063217221	0.010075474	0.085916475	0	0	0.04293994	0	0.191734642	0.078247556	0.136375299	0.010651627	0	0.02055873	0	0	0
TCGA.67.3771.01A	low	0.011119255	0	0.175002064	0.04589515	0.094528868	0.02582451	0	0.014050913	0.017587735	0	0.021452296	0	0.223845327	0.124011135	0.182660765	0.010210145	0	0.049374601	0	0	0.004437236
TCGA.62.A46P.01A	high	0.047554857	0	0.130601573	0.073769626	0.076562317	0	0.063311761	0.024894417	0	0	0.056502895	0.007080071	0.104619282	0.01889918	0.268326097	0.006336134	0.073999529	0.034227928	0	0	0.013314334
TCGA.55.6987.01A	high	0.004916045	0.044868469	0.118891349	0.240632125	0.001393444	0.094824323	0.029367037	0.022774177	0	0.044513805	0	0.009541486	0.14990228	0.129241465	0.06383819	0.002367965	0	0.036049498	0	0	0.006878342
TCGA.64.1677.01A	high	0.045386092	0	0.218124597	0.10801825	0.10197358	0.115971508	0.034253568	0.012927476	0.011940519	0	0.011003015	0	0.102312538	0.152095352	0.054304577	0.009097022	0.006954614	0.015367542	0	0	0.000269749
TCGA.49.AAR4.01A	low	0.011669357	0	0.089925414	0.397580284	0	0.041901175	0.05671483	0.03629538	0.085210252	0	0	0	0.11185814	0.050425501	0.095427701	0.006733565	0	0.006915466	0.00716269	0	0.002180244
TCGA.55.A4DG.01A	low	0.085443355	0.049385262	0.168823755	0.121535926	0.255787852	0.017968047	7.17E-05	0	0	0	0.005635343	0.01147358	0.061337104	0.063018353	0.112826183	0.006153798	0.008284643	0.032255088	0	0	0
TCGA.44.6778.01A	low	0.01563667	0	0.077799586	0.019221673	0.274600787	0.033034306	0.064276272	0	0.015343307	0.007386561	0.006569744	0.003687174	0.108222333	0.119789223	0.159340734	0.054018632	0	0.029802669	0	0	0.01127033
TCGA.64.5778.01A	low	0.031273092	0.013557043	0.08917448	0.244173785	0	0.048256619	0.045614926	0.081796227	0.052500398	0	0.002569739	0	0.085738621	0.172798485	0.092425287	0.01098466	0	0.029136641	0	0	0
TCGA.78.7159.01A	high	0.035386325	0	0.227545927	0.101278787	0.100902744	0	0.000630068	0.061562017	0	0	0.044816972	0	0.165405342	0.067951406	0.123381877	0	0.02865273	0.009666253	0	0	0.032819553
TCGA.71.8520.01A	low	0	0.003998991	0.041843015	0	0.1881523	0	0.022179026	0.047585344	0	0.024783584	0	0.002023201	0.297992254	0.056356393	0.17843979	0.038995766	0.030117332	0.067533006	0	0	0
TCGA.99.7458.01A	low	0	0.017582265	0	0.120635479	0.231669223	0	0.035425741	0.056513536	0	0	0.044791703	0	0.119687355	0.058348227	0.103340132	0.112310601	0.025153239	0.074542497	0	0	0
TCGA.55.7994.01A	high	0.018785613	0	0.022942875	0.176482376	0	0.057867789	0.036613445	0.033340998	0.011281542	0.051287826	0.01338647	0	0.171711215	0.127000786	0.169109023	0.030626995	0.016890232	0.062672816	0	0	0
TCGA.86.8358.01A	high	0.006904029	0	0.144127703	0	0.062126103	0	0.021333641	0.004295745	0.053116528	0	0.070810626	0	0.300673072	0.09786915	0.215644215	0.012167752	0	0	0	0.010931435	0
TCGA.49.4507.01A	high	0.013698958	0	0.105055597	0.333131554	0	0.078505679	0.025369147	0.04586507	0	0	0.092064121	0.000582504	0.060920544	0.063890513	0.1062176	0.004890551	0	0.06847443	0	0	0.001333733
TCGA.49.4486.01A	high	0.045128269	0	0.262312755	0.039158986	0.202324874	0.012574332	0.026766023	0.001244615	0.046625374	0	0.022910073	0	0	0.053998612	0.185732083	0.061286988	0.01732798	0.020116997	0	0	0.00249204
TCGA.97.8552.01A	low	0	0.068197859	0.012048769	0.04289392	0.197417646	0.000970565	0.004912606	0.016037303	0	0.0166512	0.00567503	0.058036674	0.031751016	0.02915236	0.22087194	0.187750156	0.020249918	0.081773984	0	0	0.005609053
TCGA.NJ.A4YG.01A	low	0.004138899	0.007099214	0.01244392	0.048707157	0.13280662	0.001039058	0.055796421	0.053955936	0	0	0.053681221	0.014683304	0.068940755	0.039857198	0.207240526	0.164639277	0.034481581	0.089943609	0	0	0.010545304
TCGA.78.7153.01A	low	0.068967122	0	0.213064227	0.111708099	0.181050519	0	0.014411599	0.031293292	0	0	0.081500751	0.012683412	0.047883423	0.018037264	0.126544647	0.018986212	0.013008433	0.060860999	0	0	0
TCGA.69.7761.01A	low	0	0	0.217908887	0.138131129	0.178039309	0.054996543	0	0.002282585	0	0	0.012322121	0	0.149085833	0.084218338	0.071933222	0.018202534	0.004067413	0.058252192	0	0	0.010559893
TCGA.73.4677.01A	low	0.014644057	0	0.181534764	0.064918916	0.290623581	0	0.013331327	0.004795696	0	0.007294891	0.020464421	0.038264376	0.005894369	0.0331443	0.145325208	0.079009341	0.029619872	0.058138642	0	0	0.012996239
TCGA.MP.A4TI.01A	high	0.01253869	0	0.000374992	0.086683554	0.093644191	0.060458204	0.023024051	0.082018942	0.004438478	0	0.024886683	0.00519478	0.218737974	0.127609164	0.202744672	0.013548163	0.021818652	0.02227881	0	0	0
TCGA.86.8671.01A	low	0.023633038	0.038805793	0.043687343	0.111597993	0.141611899	0	0.02378258	0.09893279	0.014907838	0	0.023307603	0	0.19211112	0.132986041	0.081893993	0.036002765	0	0.036739205	0	0	0
TCGA.86.8278.01A	low	0	0	0.132512731	0.049300761	0.262037607	0	0.006777428	0.005294705	0	0.008567582	0.018473797	0.005347249	0.09420972	0.076698547	0.121341674	0.097916628	0.045225793	0.069922216	0	0	0.006373562
TCGA.69.7979.01A	high	0.022748791	0	0.120593642	0.068722516	0.066640081	0.023118551	0.052030011	0	0	0.023567647	0.004866326	0	0.221548179	0.126763875	0.18602607	0.006314263	0.012034559	0.056699225	0	0	0.008326263
TCGA.55.8616.01A	low	0.100799887	0.002354548	0	0.048293397	0.306918977	0	0	0.11928483	0.022877171	0	0	0.012800597	0.069470555	0.064047437	0.132913802	0.010613514	0	0.109625286	0	0	0
TCGA.55.A491.01A	high	0.032466004	0	0.138829822	0.03543985	0.08224435	0	0.013047383	0.063575406	0	0	0.067742832	0.015123925	0.285505276	0.126879142	0.082667999	0.011308261	0	0.04516975	0	0	0
TCGA.91.8499.01A	high	0.028235164	0	0.099339315	0.108782193	0.112383142	0.032125953	0.033864387	0.007163689	0.061768487	0	0.003045118	0	0.108723967	0.109333131	0.18148196	0.076397733	0	0.029750183	0	0.007225428	0.000380151
TCGA.38.4630.01A	low	0.006852213	0	0.020429551	0.068898478	0.270776323	0	0.003127838	0.041014334	0	0.035072377	0	0	0.238110303	0.108520355	0.169246742	0.026099638	0	0	0.011851847	0	0
TCGA.78.7156.01A	low	0.056678368	0	0.064779353	0.104154613	0.220533534	0	0.038916334	0	0.037782442	0	0.030620049	0.021080336	0.015340903	0.138399976	0.132679663	0.016797635	0.006544937	0.112718768	0	0.002973092	0
TCGA.55.7914.01A	low	0	0.000634336	0.301263118	0.148670971	0.130561955	0.017385204	0.017492833	0.061303756	0.014115463	0	0	0	0.071374058	0.111219856	0.085501076	0	0	0.040477373	0	0	0
TCGA.35.4123.01A	high	0	0.008419469	0	0.338711712	0.024891437	0.087602521	0.037639848	0.021445026	0	0	0.028002554	0	0.138119305	0.046767733	0.188775234	0.039251445	0	0.02823809	0.006085483	0	0.006050143
TCGA.05.4434.01A	high	0.02151387	0	0.019462285	0.047555681	0.193262032	0.073281023	3.93E-05	0.027627341	0	0.028501309	0	0.006653934	0.169919917	0.158967359	0.176704487	0.036945192	0	0.037334642	0	0	0.002231647
TCGA.99.AA5R.01A	low	0.00041993	0.112746907	0.042904902	0.115621953	0.298668647	0	0.004427371	0.000397904	0	0	0.067467357	0.005819346	0.156473844	0.051706612	0.081133842	0.026628866	0	0.034026339	0	0	0.001556179
TCGA.50.6590.01A	high	0.017465469	0	0.083751523	0.057906675	0.113521373	0.109396531	0	0.01967649	0	0	0.022718684	0	0.269721455	0.115584161	0.132654815	0.013727852	0	0.038792129	0	0	0.005082842
TCGA.64.5781.01A	high	0.00329825	0	0.122735579	0.328068441	0	0.142690433	0.039594416	0.007515219	0.002095742	0	0.107689392	0	0.072677486	0.046300306	0.067040068	0.005337718	0	0.051342471	0	0	0.003614478
TCGA.64.1681.01A	low	0.013376148	0.006578568	0.045647112	0.009527479	0.153551724	0	0.010664561	0.046353121	0	0	0.004328251	0.007105394	0.122452643	0.135445204	0.067881528	0.248256435	0.019630582	0.104500952	0	0	0.004700299
TCGA.86.7714.01A	low	0.000609329	0	0	0.05789194	0.212578218	0.001011507	0	0.019022661	0	0.010457413	0	0.029542023	0	0.005673883	0.147361982	0.351486235	0.049138152	0.099884523	0	0	0.015342135
TCGA.95.A4VP.01A	low	0.155555779	0	0.060415883	0.138558668	0.10928408	0	0.054263402	0.121494332	0	0.001728093	0.01741633	0.014060924	0.084252034	0.045260158	0.132588819	0.024148336	0.014236315	0.024290266	0	0	0.002446582
TCGA.44.3919.01A	low	0.021310104	0	0.099772431	0.052685402	0.117001705	0.005719058	0.038988058	0.040726705	0.003728106	0	0.041243864	0	0.085841289	0.1286639	0.132378411	0.121130995	0	0.106720125	0	0	0.004089846
TCGA.78.7145.01A	high	0	0	0	0.017198516	0.140288918	0.00338915	0.015018897	0.041883124	0	0	0.010601525	0.040225671	0.257301407	0.023996021	0.130349471	0.168395103	0.041520545	0.101738094	0	0	0.008093556
TCGA.62.A46S.01A	low	0.010242509	0	0.192446434	0.078305026	0.204120871	0.013843813	0	0.031156912	0	0	0.015931049	0.017221432	0.082100159	0.089294681	0.108893253	0.082789849	0.003897332	0.051699063	0	0	0.018057615
TCGA.78.7155.01A	high	0.092007007	0	0.01027415	0.224477689	0.119680756	0.072522722	0.049294445	0	0.012075898	0	0.012481747	0.015673268	0.052200332	0.099895763	0.172648727	0.052497052	0	0.013352443	0	0	0.000918002
TCGA.69.A59K.01A	high	0.030874436	0	0.291235759	0.097627453	0.103762802	0.075280262	0	0.0141141	0	0.008499226	0.000217925	0.009322284	0.022768211	0.070990396	0.129074159	0.101554053	0	0.039112706	0	0	0.005566228
TCGA.78.7149.01A	low	0.021813324	0	0.287685668	0.084063999	0.139195192	0	0.033394454	0.043286643	0	0	0.041706742	0.012845968	0.090727076	0.076935304	0.079967696	0.012182597	0.011274723	0.064920614	0	0	0
TCGA.55.6985.01A	high	0.016989901	0	0.115493779	0.010767651	0.216476651	0.064518807	0	0.019313355	0	0.004495161	0.021372004	0	0.193482184	0.10563277	0.121831864	0.020810894	0	0.08086087	0	0	0.00795411
TCGA.44.A479.01A	low	0	0	0.217718363	0.148872148	0.140846123	0.057209191	0	0.037325763	0.019383762	0	0	0	0.082179814	0.108559682	0.130369135	0.016713681	0	0.039201456	0	0	0.001620882
TCGA.67.3770.01A	low	0.014559963	0	0.028324293	0.079531626	0.203247458	0.022192531	0.018209671	0	0.010798379	0	0.041089345	0.011329837	0.014228345	0.05061395	0.238448549	0.051028887	0.041987331	0.159582898	0	0	0.014826939
TCGA.44.6147.01A	low	0.064439993	0	0.119630148	0	0.238066237	0.016493157	0	0.048244328	0.019537926	0	0	0	0.221496966	0.0908349	0.104841155	0	0	0.072891439	0	0	0.003523751
TCGA.62.8397.01A	low	0	0.004790487	0.084553338	0.026181589	0.172917351	0	0.003193766	0.031737024	0	0	0.020372217	0.114281087	0.054197996	0	0.146865544	0.170838334	0.013947026	0.156124241	0	0	0
TCGA.55.A492.01A	high	0.029560149	0	0.289565627	0.066186138	0.087062466	0	0.054728774	0.040999263	0	0.001453479	0.02917681	0.010871691	0.065103577	0.032814524	0.185811143	0.00984088	0.029459704	0.066705875	0	0	0.0006599
TCGA.44.7662.01A	high	0.014237118	0	0.12129616	0.059767145	0.107462989	0.031208089	0	0.027348734	0.011774282	0.000709458	0.01145893	0	0.257951608	0.072192459	0.245902945	0.004686003	0	0.017475492	0.000477633	0	0.016050955
TCGA.05.4426.01A	high	0.029905761	0	0.003210916	0.046046303	0.21008646	0	0	0.059108759	0	0	0.020422964	0.033483766	0.300016029	0.037130573	0.188012023	0.016738651	0	0.024245989	0	0	0.031591805
TCGA.O1.A52J.01A	low	0.000784416	0	0	0.031374143	0.145451913	0	0	0.042135165	0	0	0.031805644	0.170473564	0.061517032	0.00903821	0.296141756	0.100164101	0.041450774	0.061090962	0	0	0.008572321
TCGA.50.5930.01A	high	0.012734072	0	0.248815113	0.113865493	0.081477197	0.075362838	0	0.00931219	0	0.014401544	0	0	0.217102222	0.074912892	0.13414081	0.007519876	0	0.007436306	0	0	0.002919447
TCGA.05.4250.01A	high	0.020612884	0	0.029477647	0.120963856	0.130196025	0.059140777	0.056788412	0	0.016207234	0	0.085995154	0.00234045	0.055417426	0.096594074	0.199782941	0.044857185	0	0.068610135	0	0.002424811	0.010590989
TCGA.55.8510.01A	low	0	0.016968875	0.026646703	0.115556596	0.058642274	0.03090227	0.022380619	0.053083477	0	0	0.029761286	0.014181371	0.117401262	0.097318703	0.240505476	0.06935928	0	0.096641475	0	0	0.010650334
TCGA.49.AARE.01A	high	0.017696314	0	0.074949078	0.084705624	0.000609609	0.025998827	0.026819594	0.055918669	0	0.000755085	0.021225925	0	0.34468386	0.162627128	0.131870128	0	0	0.052140158	0	0	0
TCGA.97.7554.01A	low	0.018186754	0	0.203838622	0.06258629	0.122435922	0.017543607	0.016379159	0.022491453	0	0.004778525	0.003817207	0	0.201903549	0.091999637	0.168612739	0.006440891	0	0.053509632	0	0	0.005476015
TCGA.67.3773.01A	low	0.036040401	0	0.04713483	0.087606946	0.187773226	0.006335131	0.031044116	0.027934772	0	0	0.025303845	0.003314842	0	0.083887449	0.16719496	0.162354373	0	0.119418999	0	0	0.01465611
TCGA.93.8067.01A	high	0.011641348	0	0.098266725	0.062625014	0.126112578	0.006174903	0.067406061	0.012885883	0	0.005691581	0.056431228	0.005212152	0.157160242	0.07406036	0.180095434	0.061374281	0.020346567	0.054515644	0	0	0
TCGA.44.2661.01A	low	0	0.009921272	0.107044106	0.079741656	0.127308165	0.009550775	0	0.019465381	0.043748742	0	0.05044609	0.032435493	0	0.070822996	0.173241456	0.113602123	0	0.116188136	0	0.041320239	0.005163371
TCGA.86.6851.01A	high	0	0.001546762	0.226991674	0.124769135	0.06302722	0.054608758	0.04391655	0.050640282	0	0.081802705	0	0	0.121521417	0.086123308	0.101067165	0.005563319	0	0.038421707	0	0	0
TCGA.MP.A4TH.01A	low	0.023685633	0.147789401	0.150614138	0.106075591	0.153982628	0	0.03432934	0.067346034	0	0	0.006609353	0.002804985	0.077532921	0.031554572	0.111442466	0.048457738	0.01335967	0.02441553	0	0	0
TCGA.62.A471.01A	high	0.043674645	0	0.109110329	0.13226883	0.07000053	0.016437778	0.145667235	0.051139367	0	0.04278755	0.044113361	0	0.135294629	0.040776018	0.041727107	0	0.061568816	0.047560731	0	0	0.017873073
TCGA.05.4384.01A	low	0	0	0.036019763	0.041041081	0.154983371	0	0.003742913	0	0	0.022966676	0.008224898	0.008222838	0.154328867	0.028859392	0.387660163	0.084251797	0.016029694	0.031139875	0	0	0.022528673
TCGA.78.7154.01A	high	0.05876984	0	0.015180188	0.04104947	0.380269679	0.000943729	0.007300337	0.002579135	0	0.006422262	0.028512838	0.019928102	0.020009611	0.127283172	0.149149372	0.057221009	0.014800979	0.069910636	0	0	0.00066964
TCGA.05.4427.01A	high	0.025925447	0	0.072407452	0.060523428	0.169500118	0.054872783	0.020825366	0	0	0	0.005733861	0.03139021	0.123490979	0.075222739	0.216871337	0.084841598	0.014214064	0.039161135	0	0	0.005019482
TCGA.73.4662.01A	low	0.026637732	0.010640256	0.096072895	0.068591429	0.252004813	0.011226887	0.008407786	0.014964301	0.03177687	0	0	0.019734629	0.11155221	0.022566373	0.159240099	0.093991214	0.038274508	0.031026337	0	0	0.003291662
TCGA.91.8496.01A	low	0.002873202	0	0	0.059962867	0.102747242	0	0.003136744	0.013966527	0	0	0.029662653	0.089968498	0.12878895	0.013007555	0.235028659	0.11429261	0	0.164495679	0	0.012319006	0.029749808
TCGA.97.7547.01A	low	0.07609271	0	0.120785011	0.065259315	0.144984214	0.007552493	0.031286936	0.077320315	0	0	0.004954477	0.026546513	0.10927852	0.054555118	0.184062039	0.027903256	0	0.069419085	0	0	0
TCGA.4B.A93V.01A	high	0.02873889	0	0.213618713	0.063307208	0.07334668	0.060110932	0.030083875	0.051300165	0	0	0.038012235	0	0.329610332	0.038575105	0.055446229	0	0	0.017849636	0	0	0
TCGA.44.A47B.01A	low	0.004278192	0	0.020876172	0.163824765	0.044296962	0.027378939	0.028213235	0.112771837	0	0	0.047668415	0	0.179802284	0.050044964	0.150542803	0.081464279	0	0.088837151	0	0	0
TCGA.91.6849.01A	low	0.017168984	0.029169646	0.182171593	0.097655529	0.013509153	0.031140931	0.020190384	0.010697362	0	0.010421112	0	0	0.392347307	0	0.118338066	0.013079471	0.041508272	0.015373978	0	0	0.007228211
